# Supplementary material for: Detection of SARS-CoV-2 Derived Small RNAs and Changes in Circulating Small RNAs Associated with COVID-19
Source: Viruses. 2021 Aug 11;13(8):1593. doi: 10.3390/v13081593 (PMC8402885; doi:10.3390/v13081593)
Supplement: Supplementary file 1 [file viruses-13-01593-s001.zip]

Archive with 3 entries (3 files):
- Table S2_circ-miRNA_2021.ods
- Suppl_Fig_SARS.pptx
- Table S1_SARS_CoV2_reads.xlsx
