# Supplementary material for: Detection of SARS-CoV-2 Derived Small RNAs and Changes in Circulating Small RNAs Associated with COVID-19
Source: Viruses. 2021 Aug 11;13(8):1593. doi: 10.3390/v13081593 (PMC8402885; doi:10.3390/v13081593)
Supplement: Supplementary file 1 [file viruses-13-01593-s001.zip › Table S2_circ-miRNA_2021.ods]

## Sheet: hsa
Column1	Column2	Column3	Column4	Column5	Column6	Column7
	baseMean	log2FoldChange	lfcSE	stat	pvalue	padj
hsa-miR-320a-3p	2165.00969203858	2.67241339304703	0.745690475347236	3.58381055062102	0.00033861773113544	1
hsa-miR-629-5p	38.4460625984918	3.0724286516137	0.904240859774429	3.39779895854313	0.000679303205223255	1
hsa-miR-29a-3p	247.809016049518	-2.48113588504129	0.754431081137766	-3.28875088404293	0.00100633051264322	1
hsa-miR-342-3p	56.7258671694926	-2.75349253853302	0.949699438206499	-2.89933049105828	0.00373960489025525	1
hsa-miR-185-5p	619.168299417102	1.81230689117802	0.643365985851159	2.81691437072226	0.00484874511129695	1
hsa-miR-4516	11.1967173566452	5.33886888722259	1.89899107094163	2.81142390236478	0.00493227564315196	1
hsa-miR-320b	128.692086471153	2.48419729614871	0.888568662522348	2.79572913262202	0.00517827802241598	1
hsa-miR-99a-5p	43.6383680824978	-2.52375260468587	0.913045761882895	-2.76410308228293	0.00570795040043416	1
hsa-miR-144-5p	48.523651667603	-2.44497086143062	0.908791609463619	-2.69035369161658	0.0071376325461373	1
hsa-miR-362-5p	7.06499461204734	4.09961977572559	1.57244445000328	2.60716349993607	0.00912957554330996	1
hsa-miR-363-3p	45.9882657120009	-2.50813487931748	0.980683937348567	-2.55753641290242	0.0105416520832456	1
hsa-miR-146b-5p	37.7377610316199	-2.11800585251358	0.842012124729591	-2.51541015896151	0.0118893975177005	1
hsa-miR-126-3p	145.365642328945	-2.11479342371462	0.852977201741181	-2.47930826216421	0.013163748346266	1
hsa-miR-320c	55.9196776919118	2.33906788159369	0.953236266430181	2.45381755181574	0.0141348676802393	1
hsa-miR-454-3p	7.25660835542467	-3.2357958295448	1.36183242101489	-2.37606021094236	0.0174986071506652	1
hsa-miR-30c-5p	63.2340395752006	-2.22635044607483	0.938498632943623	-2.37224687167826	0.0176802730840078	1
hsa-miR-451a	11732.5168801808	-1.94504012841787	0.833179120389745	-2.33448016257059	0.0195705936113719	1
hsa-miR-197-3p	24.8478645145626	-1.95584503038148	0.838703281569188	-2.33198685800079	0.0197013825329142	1
hsa-miR-122-3p	2.34661687271188	-4.12828116493622	1.78173029991735	-2.31700676871674	0.020503363052195	1
hsa-miR-365b-3p	2.80695476440379	-3.52380960788359	1.52502763291395	-2.31065295594051	0.0208520316881386	1
hsa-miR-122b-5p	3.07519384637285	-3.96038667258486	1.74544934446933	-2.26897829211362	0.0232696459967716	1
hsa-miR-1180-3p	10.8089634904554	2.5213005183519	1.11146719272972	2.26844349058984	0.0233021895677507	1
hsa-miR-548k	3.79183308070134	3.72602116676687	1.65419413658244	2.25246909317719	0.0242926437191224	1
hsa-miR-30b-5p	21.2284942807497	-1.89332734646081	0.876244542923257	-2.16072940111494	0.0307162483824365	1
hsa-miR-190a-5p	16.5717635747902	-3.11890598215641	1.44990327789558	-2.15111313265203	0.0314672711918117	1
hsa-miR-192-5p	327.92614762608	-1.93431978274034	0.902086211007167	-2.14427375026683	0.0320109588048437	1
hsa-miR-193b-3p	5.53689783482223	-2.82812703301229	1.33936559963358	-2.11154223595558	0.0347257315917238	1
hsa-miR-502-3p	22.5978570161087	1.7105102055266	0.828097077493611	2.06559140469832	0.0388670767164548	1
hsa-miR-625-3p	15.353251196402	-1.87944207526024	0.919381510563309	-2.04424610856999	0.0409292402087903	1
hsa-miR-29b-3p	14.4174353051419	-2.08028530444039	1.01907181059108	-2.04135300654993	0.0412157518897541	1
hsa-miR-320d	17.0827267670271	2.16796489650999	1.07315951921364	2.02017021486105	0.0433657346673843	1
hsa-miR-106b-3p	51.3488110494619	1.32066531233239	0.680634963393398	1.9403430375484	0.0523380142814951	1
hsa-miR-1307-5p	81.6778477261489	2.0514280152015	1.06641653563867	1.92366485950343	0.0543966054511158	1
hsa-miR-423-5p	1013.5973418397	1.44928747395826	0.761100131182236	1.90420079379969	0.056884038397499	1
hsa-miR-17-3p	11.514556134581	1.9859194678834	1.04738979068348	1.89606532882802	0.0579514065170014	1
hsa-miR-30a-5p	143.151411788142	-1.76288036660487	0.939707621163825	-1.87598815514718	0.0606569063868462	1
hsa-miR-3184-3p	963.718708844302	1.40191275089476	0.756283531553731	1.85368673573339	0.0637839904697859	1
hsa-miR-183-5p	30.3247423194766	-2.10200235632135	1.14102873587535	-1.84219931561038	0.0654460005248544	1
hsa-miR-221-3p	362.042811301056	1.44208313345834	0.788489494180852	1.82891864013545	0.0674117973756696	1
hsa-miR-671-5p	3.77971097191316	3.38260528215103	1.86868001572355	1.81015757309381	0.0702713548814214	1
hsa-miR-210-3p	10.3169135993925	1.99066191041145	1.10835150972272	1.79605647932889	0.0724855350117536	1
hsa-miR-2110	16.6696289868705	1.58423306437082	0.898369287694046	1.76345416753645	0.0778239208443593	1
hsa-miR-181a-5p	96.7081682682589	-1.18844970330545	0.679279641084534	-1.74957356503131	0.0801919245199317	1
hsa-miR-29c-3p	22.9519787466399	-1.70539984107025	0.98121431066884	-1.73805031431693	0.0822019485834755	1
hsa-miR-769-5p	17.2839924909812	2.11367579160282	1.24465498989913	1.69820215943868	0.0894696131336392	1
hsa-miR-125b-5p	156.274310544109	-1.43560196966557	0.845673499940847	-1.69758419740714	0.0895862674584145	1
hsa-miR-30e-5p	92.3098299600942	-1.19120886962136	0.713391038915634	-1.66978389780732	0.0949621273438897	1
hsa-miR-146a-5p	284.84995645916	-1.30476798768849	0.783824310284533	-1.66461791318369	0.0959890092290454	1
hsa-miR-193a-5p	186.51585554533	1.50745089682888	0.906652357721692	1.66265590553023	0.0963813334486482	1
hsa-miR-150-5p	107.721316049702	-1.56437796880413	0.958465514159529	-1.63216928068187	0.102643830216296	1
hsa-miR-196b-5p	4.03362373095977	2.36875059884473	1.48713763073487	1.59282540491845	0.111199364239999	1
hsa-miR-501-5p	2.74103167260452	2.88498430123989	1.83542280837318	1.57183635731158	0.115988507330212	1
hsa-miR-885-3p	5.58209280094831	2.67628291505343	1.70414133449479	1.57045830699649	0.116308526774683	1
hsa-miR-885-5p	14.8896174943601	-2.06640593864764	1.32048535185686	-1.56488365110743	0.117610192767528	1
hsa-miR-887-3p	2.79841443425292	3.27694182194485	2.10281662730407	1.55835833681137	0.11914832717047	1
hsa-miR-148a-5p	12.5857018740349	-1.75867719342938	1.13210596164497	-1.55345634862128	0.120314149984999	1
hsa-miR-1260a	16.53444245798	2.45603676124912	1.59901730225306	1.5359663449473	0.124546634773361	1
hsa-miR-328-3p	19.2689934643596	-1.36790448805408	0.908529997156004	-1.50562391152309	0.132163746576823	1
hsa-miR-6873-3p	1.72273244953903	3.22050687864235	2.14660738157568	1.50027755717415	0.133542520427513	1
hsa-miR-26a-5p	249.666252760622	-1.2163123673558	0.818162412502219	-1.48663926473461	0.137110111603184	1
hsa-miR-365a-3p	1.8698461637927	-2.52781934669302	1.70122189789098	-1.4858845573448	0.137309658953459	1
hsa-let-7b-5p	2005.23356693608	1.50458415616199	1.01913979364586	1.4763275514731	0.139855981303579	1
hsa-miR-374a-5p	12.9227323457929	-1.67161875691945	1.1387157220755	-1.46798601662639	0.142108021291711	1
hsa-miR-4732-5p	5.19827671439003	1.90679537149328	1.29957996666994	1.46723973929768	0.142310850072707	1
hsa-miR-5189-5p	1.89472657318219	3.02765872271215	2.07425633517788	1.4596357602314	0.144390205688692	1
hsa-miR-16-5p	3426.45545211998	-1.23191058240833	0.844433533366233	-1.45886032912202	0.144603553850247	1
hsa-miR-654-3p	2.06283264060937	-2.68065261214296	1.8614267041196	-1.44010645501662	0.149837283131186	1
hsa-miR-151a-5p	25.0100147865445	-1.1627244682402	0.818790335974061	-1.42005152864558	0.155592680156986	1
hsa-miR-378a-3p	186.127269133085	1.34034075876432	0.949411675483935	1.41175929617794	0.158020847242667	1
hsa-let-7i-3p	3.4210616815632	-2.16105718896331	1.54833670107382	-1.39572819494917	0.162796360468587	1
hsa-miR-374b-5p	6.85554648898211	-1.49809909431046	1.07418177296597	-1.39464207270432	0.163123801169751	1
hsa-miR-145-5p	43.5841587452402	1.01613905382128	0.736184648121194	1.38027742960214	0.167501241556717	1
hsa-miR-7847-3p	19.4019726324897	1.65536195001391	1.1995399822522	1.37999731105743	0.167587472747769	1
hsa-miR-148a-3p	515.078366057199	-1.04119995608913	0.762386038513534	-1.3657122553283	0.172029296196505	1
hsa-miR-941	1.18974648127488	3.14011407303378	2.30046499733705	1.3649910242793	0.172255871115448	1
hsa-miR-127-3p	5.08514972615766	2.03238974965775	1.51341957343542	1.34291229301619	0.179300375419929	1
hsa-miR-223-3p	174.85447642495	-1.06509452225782	0.794679192868146	-1.34028238289931	0.180153556761638	1
hsa-miR-501-3p	26.1978494988174	1.03258030269461	0.771983989471575	1.33756699203232	0.181037630451992	1
hsa-miR-184	1.31606849524322	-3.16423521654339	2.38765012572398	-1.32525079049592	0.185087984540533	1
hsa-miR-12116	1.90211687337098	3.40739128913226	2.57218847628544	1.32470513749169	0.185268968535999	1
hsa-miR-4732-3p	5.34812251792538	1.92450690621992	1.46192987310975	1.3164153367536	0.188034677586371	1
hsa-miR-375-3p	40.7913873562055	-1.31157548650642	0.999343423380768	-1.31243720208752	0.189372661516015	1
hsa-let-7f-5p	710.036671070614	-1.18448348506996	0.916427670852163	-1.29250078619793	0.196183773839549	1
hsa-miR-7704	4.42585135028742	4.48299703660861	3.49725765137318	1.28186067013061	0.199891526809603	1
hsa-miR-1246	11.1158005281944	1.77347798230736	1.38919410256645	1.276623604312	0.201735164333186	1
hsa-miR-452-5p	1.95516571140166	2.46492128551809	1.93492799975456	1.27390853087596	0.202695834708535	1
hsa-miR-143-5p	3.298799908879	1.8457095476789	1.48718062996052	1.24107960424948	0.214576343244056	1
hsa-miR-1273h-3p	3.24738150771917	2.18451730576154	1.78995205049163	1.22043342175649	0.222300614076089	1
hsa-miR-625-5p	6.13766126796706	-1.44011168384857	1.18464727021282	-1.21564597332829	0.224119813157515	1
hsa-miR-215-5p	75.1764596781943	-1.2289520996604	1.0162467088776	-1.20930487540543	0.22654573849728	1
hsa-miR-182-5p	48.9971652035437	-1.14449697107016	0.948891128217577	-1.20614150247143	0.227762934713624	1
hsa-miR-574-5p	12.3230501139025	1.36733813026962	1.13637622940319	1.20324422043545	0.22888182729388	1
hsa-miR-342-5p	2.07745635332359	-2.11186638606782	1.75893148089823	-1.20065301519838	0.229885826912887	1
hsa-miR-10b-5p	204.083653649945	-1.14609570897278	0.955296931248442	-1.19972719631266	0.230245307129676	1
hsa-miR-15b-3p	14.4711518831439	1.25085920481203	1.04532540858567	1.19662183138211	0.231453987278316	1
hsa-miR-193b-5p	26.395263920969	1.22219879648578	1.02962057846312	1.18703804299455	0.235212614981515	1
hsa-miR-652-3p	17.4357343091156	1.00605192925739	0.848773886306327	1.18530028490332	0.235898740898908	1
hsa-miR-4488	19.8890530306158	3.21317106772154	2.75172128224771	1.16769495822517	0.242929831224353	1
hsa-miR-145-3p	4.30331376131072	1.63556118484787	1.40742960497631	1.16209093447014	0.245198529439869	1
hsa-miR-340-5p	10.8604838526408	-1.23696314764138	1.07024679444092	-1.15577374682777	0.247773714111334	1
hsa-miR-548ay-5p	2.08896546338474	2.02820432897199	1.75750485385875	1.15402488051108	0.248489968586094	1
hsa-miR-4739	1.85388005005498	2.76571687105505	2.41563614355681	1.14492278915101	0.252241142800696	1
hsa-miR-382-5p	8.57479187291915	1.79716066438479	1.57495639072343	1.14108598496451	0.253834142907395	1
hsa-miR-425-5p	106.125056702527	-0.912518899185626	0.816294440615865	-1.11787959562381	0.26361842070085	1
hsa-miR-140-5p	10.3712212730877	-1.17092769954151	1.05428232887575	-1.11063959574296	0.26672351207065	1
hsa-miR-3613-3p	2.4146543793139	-1.8950933216745	1.71863702936112	-1.10267222764249	0.270169531583911	1
hsa-miR-642a-3p	0.873917775256498	-2.58109137245081	2.34387387887893	-1.10120744793886	0.270806380916249	1
hsa-miR-22-3p	524.969885110198	-0.856473253359268	0.780554995135381	-1.09726189531427	0.272526922950875	1
hsa-miR-369-5p	0.890714472653391	-2.39154137972395	2.19043589257638	-1.09181071577084	0.274916308034582	1
hsa-miR-3529-3p	5.59169114602768	1.33039454801946	1.24354864090572	1.06983716137592	0.284692611997848	1
hsa-miR-505-5p	3.88216222294966	1.66545828303647	1.55745815599896	1.06934383862675	0.284914763669323	1
hsa-miR-500a-3p	4.39020609463912	1.4009949221142	1.33817280444355	1.04694619219733	0.295124395734619	1
hsa-miR-378c	31.6372032635695	1.19110443362836	1.14186875376997	1.04311851050818	0.296893408644013	1
hsa-miR-25-5p	1.08107281724538	2.13409424688242	2.08206930827964	1.02498713102196	0.305369259874584	1
hsa-miR-4747-5p	1.0994338521692	-2.61154134384783	2.56129009031109	-1.01961950882754	0.307908948991588	1
hsa-miR-483-5p	117.176340067519	1.08837346220131	1.06918034021396	1.01795124850828	0.308701124893321	1
hsa-miR-3615	5.55826884247246	1.35748932563808	1.3359970559636	1.01608706364924	0.309587928756498	1
hsa-miR-6791-3p	1.0826371547723	-2.79684872736826	2.75926962253203	-1.01361922174237	0.310764482078984	1
hsa-miR-339-5p	11.1298682873578	1.19475182936116	1.17889630995581	1.01344946054327	0.310845524720562	1
hsa-miR-18a-5p	13.9783245934887	-1.10737962072962	1.09393517452802	-1.01228998437444	0.311399422255681	1
hsa-miR-134-5p	4.31352607254931	1.47760028506173	1.46368468283972	1.0095072404495	0.312731430972711	1
hsa-miR-23a-5p	11.2884373851106	1.2789761479933	1.28059056710852	0.998739316720979	0.317920989325116	1
hsa-miR-186-5p	154.592564532302	-0.72704353619489	0.728083499234246	-0.99857164316943	0.318002242606531	1
hsa-miR-28-5p	7.14164273517454	-1.03767727194256	1.04099914678261	-0.996808955271171	0.318857250600124	1
hsa-miR-523-3p	1.06791581764078	-2.98239921187928	2.99943477441888	-0.994320409070105	0.320066902717357	1
hsa-miR-185-3p	11.3448309508091	1.16275558823325	1.17138763508576	0.992630921998865	0.320889849841169	1
hsa-miR-27b-3p	31.2584005986224	-0.895499710377058	0.905417249159865	-0.98904644373408	0.322640418915636	1
hsa-miR-3065-5p	2.71608715149291	1.6401652657067	1.66719482743283	0.983787400679651	0.325220055487611	1
hsa-miR-23b-5p	3.67758686698787	-1.31885757537372	1.34270192222937	-0.982241518790664	0.32598087773918	1
hsa-miR-1260b	15.968949912659	1.21151267504063	1.24211530594904	0.975362487877058	0.32938048417321	1
hsa-miR-181b-5p	19.9811725025501	-0.811211637851645	0.832873167111674	-0.973991803175567	0.330060609136287	1
hsa-miR-122-5p	641.43314114492	1.26639970267554	1.30428468474943	0.970953440980433	0.331571464180125	1
hsa-miR-142-3p	146.318442652615	-0.853145479347748	0.885319487218391	-0.963658308288535	0.33521726318956	1
hsa-miR-93-3p	4.53994814246767	1.40486837408784	1.45935846203801	0.96266161510855	0.335717365684756	1
hsa-miR-574-3p	5.35381062282717	-1.28598592837783	1.35155530698755	-0.951485981912303	0.341357731267319	1
hsa-miR-671-3p	1.57279178164606	1.960762366865	2.07849408203019	0.943357204534257	0.345498225067117	1
hsa-miR-3187-3p	0.762770026029023	2.2867811033655	2.46106313745467	0.929184249100811	0.352793608774628	1
hsa-miR-206	0.726521409962453	2.53643761664639	2.76648408082691	0.916845187805395	0.359223769720829	1
hsa-miR-548ae-5p	1.46503757317024	1.72050745718199	1.91068292337302	0.900467281167037	0.367871629733176	1
hsa-miR-4433b-3p	1.18984957588067	2.44952919457613	2.74485432934629	0.892407720288566	0.372174434549372	1
hsa-miR-331-3p	3.86532564952742	-1.12730328517857	1.27366400519563	-0.885086867949459	0.376109781556135	1
hsa-miR-324-3p	3.41461472074571	1.2859532842562	1.45561715898975	0.883441965708003	0.376997525257801	1
hsa-let-7c-5p	23.406519191943	0.923187084944638	1.04975140981357	0.879434003435719	0.379166002063801	1
hsa-miR-548ad-5p	1.31511421471399	1.84795045969868	2.1147530348215	0.873837478547307	0.382206766926998	1
hsa-miR-25-3p	305.944476879496	0.687111648112942	0.790291197714297	0.869441099812608	0.384605911188046	1
hsa-miR-222-3p	126.698523618143	-0.619504597758424	0.721442507302669	-0.858702656812709	0.390504584309613	1
hsa-miR-423-3p	62.5092956834608	0.688348849008701	0.801809123182596	0.858494658025914	0.390619378981031	1
hsa-miR-1301-3p	6.91883938639065	1.11115773266737	1.30671956323125	0.850341392241577	0.395135310018558	1
hsa-miR-361-5p	13.0750512135973	-0.929930223678716	1.09921240846988	-0.845996839658312	0.397554507298583	1
hsa-miR-1290	58.3568972870064	0.833647912075631	0.990387161295551	0.841739417325559	0.399933829390367	1
hsa-miR-139-5p	3.43439080826826	-1.27453367498616	1.52188448926112	-0.837470704235218	0.402328037402021	1
hsa-miR-378i	1.66095240221898	2.1899125589658	2.65162714725401	0.825874995748796	0.408875005959509	1
hsa-miR-10527-5p	1.83267735373545	1.53260047492845	1.86230762083732	0.822957742201242	0.410532024565017	1
hsa-miR-29c-5p	3.55381329415316	1.21044318691103	1.47618237151826	0.819982144662849	0.412226286086704	1
hsa-miR-205-5p	1.59049103404398	-1.48007642576044	1.80561459024272	-0.81970783452823	0.41238268268648	1
hsa-miR-29b-1-5p	3.65812763619576	1.58069779465053	1.93346503130928	0.81754661659442	0.413616120494967	1
hsa-miR-550b-2-5p	1.87064133963843	1.5533818427542	1.90372658433555	0.815968981856903	0.41451787648673	1
hsa-miR-15b-5p	136.688034101607	-0.770988337148205	0.962058452517424	-0.801394484015764	0.422903307445266	1
hsa-miR-107	38.0648238151797	0.591897849690506	0.742849491672179	0.796793773605639	0.425570811818877	1
hsa-miR-191-5p	233.593404261114	-0.602193131799851	0.757299550180736	-0.795184853412541	0.426505981191128	1
hsa-miR-194-5p	55.5801398144364	-0.659057895509897	0.830248131767271	-0.793808345111265	0.427307013715055	1
hsa-miR-503-5p	3.38597443332775	1.10003877141665	1.3919308059284	0.790297022475152	0.429354325308929	1
hsa-miR-1273h-5p	1.69305029775482	1.81839938704008	2.31460488354271	0.785619783302654	0.432090270849737	1
hsa-miR-550a-3-5p	2.32290301875007	1.62888968889063	2.08902073217967	0.779738402687397	0.435544869689907	1
hsa-miR-125a-5p	77.7503375182755	-0.658716716800931	0.857061731094693	-0.768575579683831	0.442145307130926	1
hsa-miR-3940-3p	0.809807902213605	1.8580314955099	2.42071444084475	0.767555009446511	0.442751600082356	1
hsa-miR-6734-5p	2.20271688732249	1.34675308085047	1.75541640963629	0.767198639284404	0.442963421811732	1
hsa-miR-877-5p	3.23583479693114	1.22668721729788	1.60240588100681	0.765528404405965	0.443956959123205	1
hsa-miR-532-3p	5.88130824904233	0.94633718769781	1.2582572417518	0.752101522881187	0.451990008209481	1
hsa-miR-3074-5p	70.4815832622211	0.591145713725326	0.790512628125905	0.747800468572874	0.454580519440445	1
hsa-miR-155-5p	3.34913097890467	-1.2320808652479	1.64991625596769	-0.746753576608209	0.455212322779208	1
hsa-miR-6765-5p	1.13945948368999	2.30355427350751	3.10562389890721	0.74173639451901	0.458247064496437	1
hsa-miR-874-3p	2.5724913155532	1.1934698911903	1.61053440843432	0.74103967288133	0.458669385834523	1
hsa-miR-203b-5p	0.950515459430026	-1.62385374246445	2.19159230549354	-0.740946999309145	0.458725576824725	1
hsa-miR-3613-5p	16.0206985724621	-0.865655319141989	1.18771414259842	-0.728841467904179	0.466098642310297	1
hsa-miR-421	3.17743722339022	-1.00149467380074	1.39979897586784	-0.715456069811618	0.47432727670873	1
hsa-miR-3605-5p	1.37986413381007	1.52677452860782	2.13930650243764	0.713677318733025	0.475426734651837	1
hsa-miR-6858-5p	0.625602176175337	1.97453680386567	2.78277244204148	0.709557409019446	0.477978639069582	1
hsa-miR-26b-3p	1.50743295185466	-1.30413964091792	1.84519734929901	-0.70677515411203	0.479706217129187	1
hsa-miR-96-5p	4.54002071919709	0.957883251855937	1.36529411724369	0.701594799067728	0.482931896024685	1
hsa-miR-150-3p	5.35474369592519	1.01569250753086	1.46630090533639	0.692690363781677	0.488503887685033	1
hsa-miR-376a-3p	0.787699674331053	-1.66121819366769	2.41080914466395	-0.689070803196765	0.490778712408479	1
hsa-miR-32-5p	6.57211433616681	-0.809069980677203	1.17938677256776	-0.686009034098029	0.492707411552994	1
hsa-miR-664a-5p	1.55707142746621	1.37505917085632	2.02270928240142	0.67981058020548	0.496624406558136	1
hsa-miR-1247-5p	0.494467347083502	-1.85922275574309	2.79882585859976	-0.664286686515485	0.506506840420588	1
hsa-miR-7-5p	14.7182160520737	0.666819857797849	1.00963213991386	0.660458231702828	0.508959813880826	1
hsa-miR-4707-3p	0.746385787423311	2.00595905619834	3.03811673655691	0.660263982638037	0.509084439154631	1
hsa-miR-1294	1.36489424990697	1.23103243956384	1.86594982380236	0.659735017448264	0.509423890830113	1
hsa-miR-1908-5p	7.88170982885902	0.688382947013522	1.04654761827288	0.657765528289636	0.510688808192222	1
hsa-miR-21-5p	1422.73929910173	-0.576807675359135	0.879016926535454	-0.656196323354724	0.511697814205303	1
hsa-miR-660-5p	9.42114986319643	0.717325967658202	1.09907041585185	0.652666068808914	0.513971581899832	1
hsa-miR-4772-5p	0.72131600177543	1.68299041159133	2.58491061320477	0.651082634344853	0.514993145813265	1
hsa-miR-122b-3p	242.139981859945	0.805501529064381	1.25190514653855	0.643420574866675	0.519951236453991	1
hsa-miR-1270	0.537025572244016	2.15457784783383	3.39361939629685	0.634890833717219	0.525499615727104	1
hsa-miR-92b-5p	0.487546620926011	1.80935041579821	2.85017071316484	0.634821769601688	0.525544663460472	1
hsa-miR-103b	63.431889008669	0.451044287280303	0.714393965486295	0.631366317565788	0.527801034073993	1
hsa-miR-3150b-3p	1.69155479849687	1.57043716210324	2.49835754044391	0.628587836881107	0.529618925289378	1
hsa-miR-4497	1.73629867089887	1.42595236134071	2.27406591107578	0.627049706165352	0.530626653237922	1
hsa-miR-484	276.225534318851	-0.53771801100913	0.858718921255113	-0.626186284824371	0.531192762086983	1
hsa-miR-20b-5p	9.85273294407323	-0.677766384636178	1.08771727869375	-0.62310896214696	0.533212920717623	1
hsa-miR-6503-3p	0.498960576477669	-1.93114492438953	3.13075150157385	-0.616831110172344	0.537346129677903	1
hsa-miR-27a-3p	8.76816933469071	-0.661982706715051	1.07981465134597	-0.613052162137181	0.539841849872576	1
hsa-miR-92b-3p	7.8620215290334	0.82027221464673	1.34319617160312	0.610686831892711	0.54140692528749	1
hsa-miR-365a-5p	0.482163879080776	-2.10382362423498	3.46835073008243	-0.606577531501546	0.54413131496367	1
hsa-miR-576-3p	5.20754480864731	0.874283082383821	1.44231471242931	0.606166653400669	0.544404093887588	1
hsa-miR-1228-3p	1.05805568273262	-1.38336792315156	2.28559011843605	-0.605256345830789	0.545008682318104	1
hsa-miR-1249-5p	1.39666536295541	1.44489536876392	2.40381501761633	0.601084259052804	0.547783867052939	1
hsa-miR-142-5p	31.8762668501416	0.622232844047065	1.03539704808872	0.600960612352208	0.547866220718947	1
hsa-miR-598-3p	0.898353595709345	1.40313118306818	2.340059577798	0.599613444196377	0.548763885179686	1
hsa-miR-548au-5p	0.411478529269557	1.94254887915274	3.25848834565917	0.596150322814729	0.551074808773465	1
hsa-miR-425-3p	5.48385751626184	0.732332674497334	1.23972440340257	0.590722157672592	0.554706599108812	1
hsa-miR-324-5p	9.31559106118172	0.663788996726966	1.13401347351362	0.585344894245646	0.558315833729363	1
hsa-miR-100-5p	78.4353588582139	-0.558797863287348	0.959293804566041	-0.582509613454799	0.560223468022486	1
hsa-miR-483-3p	0.431767055269776	-1.85430567727981	3.20203438258545	-0.57910236297418	0.562520105723458	1
hsa-miR-126-5p	141.257905591075	-0.715179514114625	1.24530026837285	-0.574302866768915	0.565762869582038	1
hsa-miR-378d	3.55906515352738	1.01398566937056	1.76949143669383	0.57303790701871	0.566619027916208	1
hsa-miR-140-3p	31.2606913724615	-0.526486952640544	0.922573945452613	-0.570671820113293	0.568222124291592	1
hsa-miR-3667-5p	0.698293223582439	1.65119282387251	2.89943817795873	0.569487163556283	0.569025579534237	1
hsa-miR-130b-5p	2.26151865653983	0.97736953194292	1.7185759574408	0.568708952148011	0.569553671555297	1
hsa-miR-500a-5p	1.37097833436333	1.2127647705586	2.14371076532892	0.565731529725521	0.571576298154279	1
hsa-miR-570-3p	0.459461981329614	1.98646399479027	3.53856417564762	0.56137571517315	0.574541435626696	1
hsa-miR-16-2-3p	1.50405019890778	1.16199184613032	2.07268282534094	0.560622123136078	0.575055166684246	1
hsa-let-7e-5p	16.8525320935322	0.670375130276126	1.19792133260036	0.559615320332367	0.575741852716606	1
hsa-miR-34a-5p	2.4678664598754	-0.915022434001032	1.68941006839676	-0.541622458110115	0.588078617404841	1
hsa-miR-21-3p	0.976911091236814	1.25107138259612	2.32807694951657	0.537384034001068	0.591002369537141	1
hsa-let-7a-3p	0.672748191330099	1.36911405791587	2.55947235749786	0.534920431512032	0.592704879420063	1
hsa-miR-486-5p	9900.85002118584	0.464270329842213	0.873186685080192	0.531696529247437	0.594936196163387	1
hsa-miR-22-5p	17.785851570426	0.53450497734826	1.00601658373	0.531308316376336	0.595205143357564	1
hsa-miR-374c-3p	7.16973721094094	-0.597159765081419	1.12826840821751	-0.529271014531762	0.596617459859703	1
hsa-miR-550a-3p	2.14795262696371	-0.892559041029376	1.69231941928636	-0.527417596735822	0.597903626352979	1
hsa-miR-3619-3p	0.402651993068875	1.84858858043121	3.54035124834716	0.522148354995636	0.601567041062085	1
hsa-miR-4787-5p	0.402651993068875	1.84858858043121	3.54035124834716	0.522148354995636	0.601567041062085	1
hsa-let-7f-1-3p	1.34795555617034	1.14253556430366	2.19768050219866	0.519882468430061	0.603145495341328	1
hsa-miR-27b-5p	0.617890995544715	-1.38247492537322	2.68553077438253	-0.514786476684885	0.606702236337461	1
hsa-miR-624-5p	0.798321647362282	1.29311186643773	2.51813161290251	0.513520365580588	0.607587368603462	1
hsa-miR-101-3p	178.856524666429	-0.353535193716429	0.692212424016568	-0.510732228215492	0.609538570418665	1
hsa-miR-4429	1.12274069490241	1.31087174475167	2.58206106325723	0.507684254026908	0.611674792772033	1
hsa-miR-15a-5p	138.305489357843	0.404843044127996	0.79809184158514	0.507263729602738	0.611969784193772	1
hsa-miR-3200-3p	1.12814190912707	-0.98525040982686	1.96373919722685	-0.501721619254841	0.615863354765749	1
hsa-miR-23a-3p	212.339148216232	0.436280112834359	0.872659991739249	0.499942837948643	0.617115327579723	1
hsa-miR-152-3p	12.9869042942863	0.534194644835069	1.07050008684942	0.499014106955611	0.617769445982372	1
hsa-miR-1287-5p	2.94312724319395	0.852262148397806	1.72407742891959	0.494329392695481	0.621073570257267	1
hsa-miR-1-3p	3.07044866661673	0.792475955130784	1.62245172227806	0.488443473694294	0.625235755052162	1
hsa-miR-197-5p	0.685811124365296	1.39477609960879	2.8839639687232	0.483631596904552	0.628647346424836	1
hsa-miR-200a-3p	1.13845708119559	-1.02073902192986	2.12498770403253	-0.480350554496306	0.630978146955077	1
hsa-miR-199a-5p	3.89625314178244	-0.690280335530712	1.44653475588198	-0.477195817607461	0.633222689071686	1
hsa-miR-3124-5p	0.43059916807398	1.59744150538828	3.36339190050627	0.474949560634854	0.634822925114823	1
hsa-miR-2355-3p	0.773639492262325	1.30956636940156	2.80298693901613	0.467203878538666	0.640354018991197	1
hsa-miR-151b	0.628756096169952	-1.34283300305067	2.89929102765592	-0.463159093116758	0.643250335346239	1
hsa-miR-499a-5p	0.570491901869934	-1.39034428725692	3.08304907714128	-0.450964046458222	0.652015461960019	1
hsa-miR-4508	1.15276323017288	1.05498158992153	2.38042007490183	0.443191351410965	0.657627333972584	1
hsa-miR-130b-3p	15.0791725456233	0.409922218708129	0.935828910872411	0.43803115499604	0.661363699140905	1
hsa-miR-505-3p	11.8946700140952	0.446512352439524	1.02318876807603	0.436392937814524	0.662551661975258	1
hsa-miR-331-5p	0.4747039162225	1.36437333447607	3.152249614914	0.432825283892783	0.665141703459217	1
hsa-miR-4754	1.10801935777088	1.22455263820117	2.83185575569861	0.432420555226718	0.665435781221167	1
hsa-miR-5090	1.10801935777088	1.22455263820117	2.83185575569861	0.432420555226718	0.665435781221167	1
hsa-miR-19b-3p	242.672887856246	-0.381088336757891	0.888860337613409	-0.428738150001286	0.668113794029892	1
hsa-miR-199b-5p	0.647898634013904	1.11413562993369	2.60109271387159	0.428333686066636	0.668408197065352	1
hsa-miR-3679-5p	1.00098447966383	1.03954356993813	2.43095247319985	0.427628092856044	0.668921909525058	1
hsa-miR-338-5p	1.92699682906212	0.804963941592694	1.88345528687435	0.427386807216727	0.669097614936229	1
hsa-miR-939-5p	0.38942165781744	1.30329499378099	3.11334163855415	0.418616118976986	0.675496707392919	1
hsa-miR-190b-5p	1.35700303339422	0.942375433361682	2.25934747786893	0.417100708320684	0.676604746855728	1
hsa-miR-450a-5p	0.319579646957085	1.35631215237897	3.26692955944109	0.415164186341076	0.67802171429439	1
hsa-miR-4433b-5p	0.417618847525346	-1.45894785624083	3.52106369305871	-0.414348612641387	0.6786188169079	1
hsa-miR-548a-3p	0.526892854681491	1.16869678932157	2.82390707534754	0.41385809027648	0.678978038239224	1
hsa-miR-204-3p	0.596078339626697	-1.12152172555903	2.73691992873522	-0.409775132178349	0.681970909934466	1
hsa-miR-548aw	0.264033736748805	-1.44713871941171	3.54180778111086	-0.408587593920136	0.682842336550608	1
hsa-miR-4467	0.264033736748805	-1.44713871941171	3.54180778111086	-0.408587593920136	0.682842336550608	1
hsa-miR-106a-5p	13.7267109054053	0.430677440302314	1.05897710531803	0.406691927653124	0.68423427007325	1
hsa-miR-582-3p	2.97132202653058	0.719977799383565	1.77093566987702	0.406552203803972	0.684336907829851	1
hsa-let-7a-5p	768.966392663612	-0.362378613013097	0.898032905292666	-0.403524871836405	0.686562141460048	1
hsa-miR-1268a	0.549259106959333	-1.34754497388354	3.34561273224749	-0.402779724292326	0.687110278311543	1
hsa-miR-4433a-3p	0.380790370451358	-1.41487295365405	3.52438608993287	-0.401452314686954	0.688087139532803	1
hsa-miR-4659b-3p	0.241242379761303	1.41634882209757	3.5469652581485	0.399312854515213	0.689662696628356	1
hsa-miR-589-5p	4.52261968406735	0.525511944113223	1.31715956701182	0.398973637875498	0.689912628892146	1
hsa-miR-221-5p	1.16348177405191	-0.825208726520169	2.07786407335824	-0.397142785758101	0.691262170326136	1
hsa-miR-873-5p	0.311432830423586	-1.39776178511315	3.53562325243299	-0.395336744137344	0.692594385442267	1
hsa-miR-3140-3p	0.364323519359082	1.2318566569168	3.12395515855804	0.394325972811147	0.693340390006367	1
hsa-miR-627-5p	2.44739469574731	0.8654820292675	2.24350643948672	0.385772028122866	0.699665513092356	1
hsa-miR-576-5p	0.426195369023227	1.25215440743396	3.2686620815323	0.383078573496031	0.701661505953624	1
hsa-miR-548aa	0.290662067833249	1.3452965497691	3.54059406369118	0.37996351052077	0.703972501763004	1
hsa-miR-183-3p	0.19118356743588	1.3463509702253	3.54740107072945	0.37953164679754	0.70429310829426	1
hsa-miR-619-5p	4.12996511420984	0.757295082544266	1.99551825578958	0.379497947636977	0.704318128052307	1
hsa-miR-6869-5p	0.24873253860986	-1.34224046377657	3.54221738574411	-0.378926620703323	0.704742355297201	1
hsa-miR-6803-3p	0.517233378953371	1.05779523793356	2.82082435520615	0.374995074039715	0.707664130144785	1
hsa-miR-223-5p	5.29110284021847	0.478146394157346	1.2800806089765	0.373528347202802	0.708755251499085	1
hsa-miR-4526	0.222370322099044	1.32319858054385	3.5474791274301	0.372996861436762	0.709150779889416	1
hsa-miR-6511a-3p	0.174386870038987	1.28788457374733	3.54760059381746	0.36302975481281	0.716582657286927	1
hsa-let-7g-5p	229.303958714162	-0.250294546379637	0.690596273497132	-0.362432518079141	0.717028843003123	1
hsa-miR-10400-5p	1.09122266037399	1.12171693707734	3.12476505170475	0.35897640895125	0.719612737578835	1
hsa-miR-6509-3p	1.09122266037399	1.12171693707734	3.12476505170475	0.35897640895125	0.719612737578835	1
hsa-miR-1250-5p	1.09122266037399	1.12171693707734	3.12476505170475	0.35897640895125	0.719612737578835	1
hsa-miR-4492	1.09122266037399	1.12171693707734	3.12476505170475	0.35897640895125	0.719612737578835	1
hsa-miR-5787	1.09122266037399	1.12171693707734	3.12476505170475	0.35897640895125	0.719612737578835	1
hsa-miR-3180-5p	1.09122266037399	1.12171693707734	3.12476505170475	0.35897640895125	0.719612737578835	1
hsa-miR-6821-5p	1.09122266037399	1.12171693707734	3.12476505170475	0.35897640895125	0.719612737578835	1
hsa-miR-939-3p	1.09122266037399	1.12171693707734	3.12476505170475	0.35897640895125	0.719612737578835	1
hsa-miR-1843	1.53429594009062	0.745974391873844	2.07808806886321	0.35897150031852	0.719616409712722	1
hsa-let-7i-5p	315.360434684299	0.256985391697594	0.719471251033759	0.35718646343179	0.720952219022648	1
hsa-miR-205-3p	0.209724345232884	1.25061868053978	3.54773195315875	0.352512167506423	0.724454195022134	1
hsa-miR-4638-5p	0.209724345232884	1.25061868053978	3.54773195315875	0.352512167506423	0.724454195022134	1
hsa-miR-6852-5p	0.228938111076749	-1.24318034181077	3.54077194304353	-0.351104324652488	0.725510083631403	1
hsa-miR-3942-5p	0.207648984967517	1.23830357745961	3.54777610080006	0.349036563265749	0.727061860125057	1
hsa-miR-92a-1-5p	1.05912479920874	0.789434185850257	2.27744833493329	0.346630996515396	0.728868556186864	1
hsa-miR-548y	0.533957908820389	-1.22056839738707	3.54273054565804	-0.344527584487902	0.730449554929957	1
hsa-miR-4664-3p	0.233431340470916	-1.22056839562677	3.54273054566578	-0.344527583990271	0.730449555304129	1
hsa-miR-5589-5p	0.233431340470916	-1.22056839562677	3.54273054566578	-0.344527583990271	0.730449555304129	1
hsa-miR-30d-3p	0.233431340470916	-1.22056839562677	3.54273054566578	-0.344527583990271	0.730449555304129	1
hsa-miR-2355-5p	0.233431340470916	-1.22056839562677	3.54273054566578	-0.344527583990271	0.730449555304129	1
hsa-miR-4795-3p	0.233431340470916	-1.22056839562677	3.54273054566578	-0.344527583990271	0.730449555304129	1
hsa-miR-6763-5p	0.233431340470916	-1.22056839562677	3.54273054566578	-0.344527583990271	0.730449555304129	1
hsa-miR-378f	0.233431340470916	-1.22056839562677	3.54273054566578	-0.344527583990271	0.730449555304129	1
hsa-miR-138-1-3p	0.233431340470916	-1.22056839562677	3.54273054566578	-0.344527583990271	0.730449555304129	1
hsa-miR-1268b	0.308777609150802	-1.21397828334427	3.53759867547281	-0.343164500756157	0.731474709202798	1
hsa-miR-132-3p	2.8255238774434	-0.534362798893311	1.56608290649694	-0.341209776747125	0.732945663687568	1
hsa-miR-486-3p	278.421994782665	0.322376014693745	0.948694598815768	0.339810108644193	0.733999534847861	1
hsa-miR-195-5p	3.84693770600567	-0.465382851034679	1.37196139578416	-0.339209873152943	0.734451632038722	1
hsa-miR-136-5p	0.614473614246993	1.01163306801647	3.00802643484776	0.336311229282021	0.736636182872014	1
hsa-miR-766-3p	2.29111515464902	-0.60989533459964	1.82594059129793	-0.334017074545733	0.738366674277122	1
hsa-miR-19a-3p	54.715937557329	-0.238635839777966	0.714542500890248	-0.33397011301728	0.73840211145565	1
hsa-let-7d-3p	15.7136260258451	0.325086532920267	0.974211024285948	0.333692110657997	0.738611903471485	1
hsa-miR-548az-5p	0.316008787433771	1.08042756210515	3.29744473209272	0.32765600332578	0.743171772731293	1
hsa-miR-136-3p	0.387694737354002	-1.00434757634011	3.06899367149141	-0.327256320425071	0.743474026318246	1
hsa-miR-942-5p	1.69784914744245	0.637754920132551	1.95873672762656	0.32559501802232	0.744730782020101	1
hsa-miR-335-5p	21.1364999596151	-0.328950066129598	1.01289974784217	-0.32476073454493	0.7453621643192	1
hsa-miR-370-3p	0.313933427168404	1.07412481747016	3.33069324263751	0.322492868367423	0.747079339633458	1
hsa-miR-6848-5p	0.569729741844996	1.14272972192776	3.54813153686254	0.322065208140009	0.747403295007025	1
hsa-miR-4695-3p	0.569729741844996	1.14272972192776	3.54813153686254	0.322065208140009	0.747403295007025	1
hsa-miR-1914-3p	0.569729741844996	1.14272972192776	3.54813153686254	0.322065208140009	0.747403295007025	1
hsa-miR-616-3p	0.192927647835991	1.14272969254864	3.54813153697538	0.322065199849598	0.747403301287497	1
hsa-miR-6882-5p	0.192927647835991	1.14272969254864	3.54813153697538	0.322065199849598	0.747403301287497	1
hsa-miR-4734	0.192927647835991	1.14272969254864	3.54813153697538	0.322065199849598	0.747403301287497	1
hsa-miR-6840-3p	0.192927647835991	1.14272969254864	3.54813153697538	0.322065199849598	0.747403301287497	1
hsa-miR-6739-5p	0.192927647835991	1.14272969254864	3.54813153697538	0.322065199849598	0.747403301287497	1
hsa-miR-6764-5p	0.192927647835991	1.14272969254864	3.54813153697538	0.322065199849598	0.747403301287497	1
hsa-miR-6833-5p	0.192927647835991	1.14272969254864	3.54813153697538	0.322065199849598	0.747403301287497	1
hsa-miR-378g	0.192927647835991	1.14272969254864	3.54813153697538	0.322065199849598	0.747403301287497	1
hsa-miR-224-3p	0.192927647835991	1.14272969254864	3.54813153697538	0.322065199849598	0.747403301287497	1
hsa-miR-12136	0.192927647835991	1.14272969254864	3.54813153697538	0.322065199849598	0.747403301287497	1
hsa-miR-103a-2-5p	0.371460741027854	1.11111294473524	3.4501921801474	0.322043783858953	0.747419525211917	1
hsa-miR-26b-5p	126.627879503815	-0.230495025543889	0.717657456237562	-0.321176939695293	0.748076306603289	1
hsa-miR-30b-3p	0.256543577900247	1.13399303366262	3.54403228559277	0.319972546038178	0.748989142423965	1
hsa-miR-323a-5p	0.256543577900247	1.13399303366262	3.54403228559277	0.319972546038178	0.748989142423965	1
hsa-miR-1537-3p	0.254468217634881	1.12590627410376	3.54417204433115	0.317678222168878	0.750729032309981	1
hsa-miR-490-5p	0.132492034183736	1.12435402437883	3.54820255547747	0.316879886872054	0.751334744115752	1
hsa-miR-548ap-3p	0.130222858644408	1.11342781998009	3.54824520787329	0.313796751563131	0.753675411743185	1
hsa-miR-9-3p	0.653468188894854	-0.914878214776507	2.9334749409305	-0.311875244615626	0.755135336757589	1
hsa-miR-335-3p	0.428525241369251	-1.0082286819542	3.26501843190901	-0.308797240499712	0.757475768392016	1
hsa-miR-3143	0.126072138113676	1.09557512816535	3.54831557157603	0.308759214355543	0.757504696409195	1
hsa-miR-24-3p	187.11537361205	-0.201344610454121	0.653320144841306	-0.308186747407014	0.757940236063569	1
hsa-miR-376c-3p	1.60065109711585	-0.562558820748886	1.83309928442686	-0.3068894443024	0.758927523873208	1
hsa-miR-584-5p	19.2566175970636	-0.304478658685251	0.992948420754729	-0.306640961726713	0.759116671712025	1
hsa-miR-1284	0.123996777848309	1.08651897323346	3.548351591275	0.306203865452647	0.75944942946942	1
hsa-miR-33a-5p	0.840261317643759	-0.693077424229909	2.26541163739341	-0.305938846958236	0.759651207537579	1
hsa-let-7b-3p	5.27079501919581	-0.416091062965962	1.36753411678095	-0.304263753174511	0.760926957604817	1
hsa-miR-24-2-5p	0.299212090036878	1.02366936797127	3.38636948867733	0.30229110302169	0.762430160048659	1
hsa-miR-664a-3p	0.751579556992989	-0.809983304073259	2.70410755472293	-0.299538124013803	0.764529487765846	1
hsa-miR-181d-5p	0.779293877231966	-0.662064308774911	2.21659680874404	-0.298685041033714	0.765180371853371	1
hsa-miR-10401-3p	0.710180420968501	-0.863248860402961	2.90544638107925	-0.297114022142891	0.766379459378832	1
hsa-miR-548ah-3p	0.248152677602442	-1.05054290131813	3.5415656485657	-0.296632338791628	0.766747218715018	1
hsa-miR-873-3p	0.248152677602442	-1.05054290131813	3.5415656485657	-0.296632338791628	0.766747218715018	1
hsa-miR-188-5p	0.491164836376281	0.921861736411701	3.11456548926562	0.295984059281754	0.767242255118733	1
hsa-miR-381-3p	0.344446364209954	-0.951826560111646	3.2325672360163	-0.294449114470592	0.768414741455169	1
hsa-miR-143-3p	255.750624533605	-0.252701886054763	0.861472746813246	-0.293337063754548	0.769264526227236	1
hsa-miR-5588-5p	0.278175212872913	-1.03239115719001	3.54018824439669	-0.29162041279134	0.770576866363627	1
hsa-miR-106b-5p	76.59624385478	-0.238963910407119	0.820941761351298	-0.291085094774295	0.770986239239448	1
hsa-miR-6783-5p	0.250228037867808	-1.03000324224787	3.54143363346689	-0.290843581682357	0.771170952042817	1
hsa-miR-346	0.250228037867808	-1.03000324224787	3.54143363346689	-0.290843581682357	0.771170952042817	1
hsa-miR-5010-5p	0.342018066764802	1.02849802370635	3.53653943896676	0.290820459224636	0.771188637122993	1
hsa-miR-4685-3p	0.580264950632352	0.857370993261862	2.95915640787005	0.289734936274958	0.772019026867788	1
hsa-miR-18b-5p	0.625008823034349	0.832382774595554	2.87919171214538	0.289102935064827	0.772502607602569	1
hsa-miR-7-1-3p	0.338061161508031	1.01795090331445	3.53669629686622	0.287825365219069	0.77348041996817	1
hsa-miR-1249-3p	0.122409585111556	-1.01087460861928	3.54372066674914	-0.285257982691568	0.775446501000895	1
hsa-miR-6877-5p	0.107200080451417	1.00817706358565	3.54867256728524	0.284099770962219	0.776333922482938	1
hsa-miR-3605-3p	0.565475943348808	-0.87850686319725	3.10239696184463	-0.283170359564465	0.777046248481143	1
hsa-miR-301a-3p	0.380204578505445	0.867086079354836	3.08054715312014	0.281471451744086	0.778348821528883	1
hsa-miR-548o-3p	0.10512472018605	0.998209850359154	3.54871463615332	0.281287720401541	0.778489727952264	1
hsa-miR-23b-3p	92.9336462299347	-0.246243886838604	0.881865344185873	-0.279230710745225	0.780067776797718	1
hsa-miR-548l	0.518918196107424	0.850850363733245	3.0512375894083	0.278854182541138	0.780356731302864	1
hsa-miR-99b-5p	27.5189680220576	-0.242865987760657	0.874621786767015	-0.277681154797659	0.781257128185522	1
hsa-miR-338-3p	0.924397326683516	-0.605827360924821	2.20003908194635	-0.275371181310495	0.783031082495636	1
hsa-miR-548e-3p	0.368242818684325	-0.961832533557876	3.49880381541196	-0.274903248167582	0.783390571583892	1
hsa-miR-618	0.222950183106462	0.955948466740276	3.54484381058438	0.269672944090218	0.787411877102391	1
hsa-miR-23c	0.629774812385937	0.790061156271069	2.99487788319355	0.263804130614033	0.791930851525539	1
hsa-miR-31-5p	0.586022286971903	0.719772752139434	2.72985882475314	0.2636666576355	0.792036789931099	1
hsa-miR-18a-3p	3.8725144080768	0.38027906011398	1.47480427500768	0.25785052739422	0.796522267384858	1
hsa-miR-192-3p	0.262874014733968	-0.910719107925446	3.54070169428804	-0.257214300033986	0.797013345467853	1
hsa-miR-511-3p	0.0883280227891576	0.911382649614195	3.54909332810364	0.256793092026455	0.797338503065904	1
hsa-miR-3912-3p	0.297047270535172	-0.880807968137058	3.43574015603019	-0.256366293181724	0.797668012466541	1
hsa-miR-424-5p	15.4051008092897	0.240208666767278	0.944080690560577	0.254436584890479	0.799158290052414	1
hsa-miR-651-5p	0.232356580314562	0.890287158144964	3.54250698970483	0.251315568531636	0.801570139399515	1
hsa-miR-3182	1.53230298581242	0.595074000219626	2.37573535906847	0.250479918964104	0.802216232187936	1
hsa-miR-4710	1.53230298581242	0.595074000219626	2.37573535906847	0.250479918964104	0.802216232187936	1
hsa-miR-93-5p	116.888445050234	0.212424542207993	0.848379007434588	0.250388729973816	0.80228674427486	1
hsa-miR-6727-5p	0.58503093998394	0.850453676686936	3.40535972473611	0.249739747172478	0.80278861812085	1
hsa-miR-6783-3p	0.0839834869844632	0.885987858549769	3.54920834533083	0.249629712416104	0.802873718687795	1
hsa-miR-548n	0.158170033649513	0.884667184827657	3.54510692909749	0.249545980564505	0.802938478229399	1
hsa-miR-424-3p	0.230281220049196	0.883622018179218	3.54252883639535	0.249432554818195	0.803026205657954	1
hsa-miR-4466	8.62993744919554	0.394825117435704	1.60163305246726	0.246514091868602	0.805284297232045	1
hsa-miR-6750-3p	0.0819081267190968	0.874555195701891	3.54926077804367	0.246404885522089	0.805368824711908	1
hsa-miR-151a-3p	10.5785605007803	0.239425954218825	0.977259103656867	0.244997415038553	0.806458432879283	1
hsa-miR-7976	0.331220526336375	-0.861138359626764	3.53829180859468	-0.243376862681313	0.807713465942529	1
hsa-miR-5187-5p	0.208228845974936	0.860374561681806	3.54519953598607	0.242687203625197	0.808247721180257	1
hsa-miR-2115-5p	0.208228845974936	0.860374561681806	3.54519953598607	0.242687203625197	0.808247721180257	1
hsa-miR-20b-3p	0.257123438907666	0.85376878316547	3.54262791334823	0.240998717350068	0.809556110637777	1
hsa-miR-548o-5p	0.0777574061883641	0.851245306534758	3.54936892913152	0.23983004402505	0.810462014810388	1
hsa-miR-3909	0.0777574061883641	0.851245306534758	3.54936892913152	0.23983004402505	0.810462014810388	1
hsa-miR-4746-5p	0.255048078642299	0.842866823662938	3.54266459758844	0.237918888578019	0.811944005143176	1
hsa-miR-451b	0.88044518165257	0.59383245578788	2.49685506470878	0.237832169027857	0.81201126715479	1
hsa-miR-412-5p	0.617128835519777	0.716008995087613	3.04475921135192	0.235161122895394	0.814083679349995	1
hsa-miR-99b-3p	0.272949732185827	0.812157149337768	3.53995153525244	0.229426064523748	0.818537779805973	1
hsa-miR-6815-5p	0.209139986847609	0.811052382533904	3.54277321382908	0.22893149902116	0.818922157937367	1
hsa-miR-181a-2-3p	6.78074455552173	-0.239305413696014	1.05008795266237	-0.227890828658003	0.819731112814292	1
hsa-miR-485-3p	0.212477190922968	-0.803538454193412	3.53997221552076	-0.226990045478423	0.820431482713939	1
hsa-miR-655-3p	0.0671867895875706	0.786602004704771	3.54967788379996	0.221598136635065	0.824626733183624	1
hsa-miR-548ak	0.0651114293222042	0.77380003140271	3.54974068711566	0.217987762940357	0.827438645927679	1
hsa-miR-1304-5p	0.0651114293222042	0.77380003140271	3.54974068711566	0.217987762940357	0.827438645927679	1
hsa-miR-5189-3p	0.281746072396227	-0.761450201566381	3.53986427291356	-0.215107174417073	0.82968376045966	1
hsa-miR-3688-3p	0.0630360690568378	0.760810593714811	3.54980495868893	0.214324618554763	0.830293921226301	1
hsa-miR-193a-3p	0.0630360690568378	0.760810593714811	3.54980495868893	0.214324618554763	0.830293921226301	1
hsa-miR-409-5p	0.0630360690568378	0.760810593714811	3.54980495868893	0.214324618554763	0.830293921226301	1
hsa-miR-3157-3p	0.0630360690568378	0.760810593714811	3.54980495868893	0.214324618554763	0.830293921226301	1
hsa-miR-579-3p	0.0630360690568378	0.760810593714811	3.54980495868893	0.214324618554763	0.830293921226301	1
hsa-miR-3928-3p	0.943954557561113	0.513713125392439	2.42288736474735	0.212025178250912	0.832087391450112	1
hsa-miR-3158-3p	1.5568167658855	0.463295883939036	2.2200301888749	0.208689001735527	0.834691026453496	1
hsa-miR-203a-3p	2.24956592584501	0.342151289109959	1.64022890698794	0.208599719010119	0.834760729946906	1
hsa-miR-493-5p	0.321996715404058	-0.734115008661733	3.53753462055874	-0.207521646401805	0.83560248922556	1
hsa-miR-548d-5p	1.06213224321601	0.421920477529701	2.03359354859958	0.207475322598389	0.835638663086277	1
hsa-miR-4669	0.0588853485261051	0.734246200798089	3.54993815302274	0.206833519105927	0.836139877672009	1
hsa-miR-128-1-5p	0.0588853485261051	0.734246200798089	3.54993815302274	0.206833519105927	0.836139877672009	1
hsa-miR-411-3p	0.0765059906947226	-0.720472157727818	3.54534556124564	-0.203216342464141	0.83896593989569	1
hsa-miR-371b-5p	0.0765059906947226	-0.720472157727818	3.54534556124564	-0.203216342464141	0.83896593989569	1
hsa-miR-3120-5p	0.120425918324995	0.715853396181868	3.54578311058088	0.201888658684653	0.8400037685768	1
hsa-miR-329-3p	1.49961400027099	0.423564761959837	2.10338196298426	0.201373202496653	0.840406767315096	1
hsa-miR-550a-5p	2.28239614118004	-0.333202849547828	1.65768968953482	-0.201004356636453	0.840695167490365	1
hsa-miR-6729-5p	1.12182505665188	0.57409014994386	2.88752587429492	0.198817317986472	0.842405648629282	1
hsa-miR-450b-5p	3.45933738601587	-0.295791683550127	1.49396844158668	-0.197990583546717	0.843052431139503	1
hsa-miR-139-3p	4.92552144276267	0.266839806247285	1.37213568713677	0.194470422093677	0.84580755335153	1
hsa-miR-369-3p	2.14715825247294	0.351970728073106	1.85207932378883	0.190040849520999	0.849277120482145	1
hsa-miR-6780a-5p	0.0503900921906779	0.67430408833468	3.55024759533504	0.189931566806975	0.849362755946302	1
hsa-miR-4646-5p	0.0503900921906779	0.67430408833468	3.55024759533504	0.189931566806975	0.849362755946302	1
hsa-miR-636	0.0503900921906779	0.67430408833468	3.55024759533504	0.189931566806975	0.849362755946302	1
hsa-miR-125b-2-3p	1.38320360649849	-0.358214891649193	1.90411835969531	-0.188126378712358	0.850777583048056	1
hsa-miR-29a-5p	0.268273916515877	0.664227568517024	3.54139771680429	0.187560850724333	0.851220918100203	1
hsa-miR-377-5p	0.0483147319253115	0.659719948520177	3.55032478572373	0.185819604778973	0.852586229893277	1
hsa-miR-1285-5p	0.0483147319253115	0.659719948520177	3.55032478572373	0.185819604778973	0.852586229893277	1
hsa-miR-6724-5p	0.0483147319253115	0.659719948520177	3.55032478572373	0.185819604778973	0.852586229893277	1
hsa-miR-4659a-5p	0.0483147319253115	0.659719948520177	3.55032478572373	0.185819604778973	0.852586229893277	1
hsa-miR-5010-3p	0.0483147319253115	0.659719948520177	3.55032478572373	0.185819604778973	0.852586229893277	1
hsa-miR-1976	0.0483147319253115	0.659719948520177	3.55032478572373	0.185819604778973	0.852586229893277	1
hsa-miR-10a-5p	128.694417156088	-0.184851725428188	0.998913258927626	-0.185052829939042	0.853187598775631	1
hsa-miR-141-3p	0.558264429862903	0.500225486165563	2.72313682536794	0.183694583946576	0.854253057993942	1
hsa-miR-3614-5p	2.2031613518407	-0.376359045999724	2.05064768850259	-0.183531792472136	0.854380775626149	1
hsa-miR-212-3p	0.0462393716599452	0.644887662988871	3.55040406782973	0.181637822250208	0.855866964691495	1
hsa-miR-937-3p	0.0462393716599452	0.644887662988871	3.55040406782973	0.181637822250208	0.855866964691495	1
hsa-miR-590-5p	0.279755673989344	0.640967233588196	3.53948080896545	0.181090749797156	0.856296345152816	1
hsa-miR-642a-5p	0.10860388623056	-0.637106814652703	3.54341221073307	-0.179800366641762	0.857309295769444	1
hsa-miR-1468-5p	0.0441640113945788	0.629798054474082	3.55048553861761	0.177383641652374	0.85920705563648	1
hsa-miR-4676-3p	0.0441640113945788	0.629798054474082	3.55048553861761	0.177383641652374	0.85920705563648	1
hsa-miR-429	0.300371812051714	0.599380587664038	3.38970633836577	0.176823750447069	0.859646832849106	1
hsa-miR-590-3p	1.59269727853415	-0.344596824762524	1.95571815000112	-0.176199635291173	0.860137107300318	1
hsa-miR-27a-5p	0.411826969071486	-0.597079442961137	3.39819240756522	-0.175705013533633	0.860525696355395	1
hsa-miR-493-3p	0.061204792555778	-0.598975337835171	3.54612545007492	-0.168909799235252	0.865867591276355	1
hsa-miR-379-5p	0.323492214662006	-0.595768545273675	3.53737130088019	-0.168421263870556	0.866251880889897	1
hsa-miR-339-3p	14.5783374105858	0.150759062019004	0.900843669214311	0.16735319031602	0.867092154385703	1
hsa-miR-1299	0.0972093248580413	0.592198602972606	3.54632969782551	0.16698915595347	0.867378581415156	1
hsa-miR-30a-3p	6.35035469352356	0.208351689451223	1.2596735539913	0.165401336553472	0.868628101747651	1
hsa-miR-548at-5p	0.095133964592675	0.580618953121226	3.54638325534275	0.163721434294081	0.869950443105049	1
hsa-miR-497-5p	1.13465365416441	0.359129855688181	2.19710710392877	0.163455780123782	0.870159587182349	1
hsa-let-7f-2-3p	0.0930586043273086	0.568888683836884	3.54643793715248	0.16041128984021	0.872557096775289	1
hsa-miR-200b-3p	2.03099863971448	-0.273488932280935	1.73671991881873	-0.157474402934789	0.874870979686855	1
hsa-miR-4738-3p	0.0909832440619422	0.557003589660974	3.54649378305229	0.157057540132381	0.87519950027332	1
hsa-miR-374c-5p	0.278168481252591	-0.553363476252802	3.53815816051114	-0.156398739442688	0.875718730727692	1
hsa-miR-548z	0.550680314400149	0.466090909137872	2.99248514563447	0.155753792067379	0.876227094589649	1
hsa-miR-509-3p	0.0912273278262488	-0.550445584229023	3.54418151852688	-0.15530964803908	0.8765772098723	1
hsa-miR-548d-3p	0.0889078837965759	0.544959292295554	3.5465508348061	0.153658954200595	0.877878650133688	1
hsa-miR-664b-3p	0.0335933947937853	0.544819214940927	3.55096005251821	0.153428708541669	0.878060206763013	1
hsa-miR-4714-5p	0.0335933947937853	0.544819214940927	3.55096005251821	0.153428708541669	0.878060206763013	1
hsa-miR-6775-3p	0.0335933947937853	0.544819214940927	3.55096005251821	0.153428708541669	0.878060206763013	1
hsa-miR-642b-3p	0.0335933947937853	0.544819214940927	3.55096005251821	0.153428708541669	0.878060206763013	1
hsa-miR-4646-3p	0.0335933947937853	0.544819214940927	3.55096005251821	0.153428708541669	0.878060206763013	1
hsa-miR-6855-3p	0.0335933947937853	0.544819214940927	3.55096005251821	0.153428708541669	0.878060206763013	1
hsa-miR-6820-3p	0.0335933947937853	0.544819214940927	3.55096005251821	0.153428708541669	0.878060206763013	1
hsa-miR-6777-3p	0.0335933947937853	0.544819214940927	3.55096005251821	0.153428708541669	0.878060206763013	1
hsa-miR-18b-3p	0.0335933947937853	0.544819214940927	3.55096005251821	0.153428708541669	0.878060206763013	1
hsa-miR-4635	0.0335933947937853	0.544819214940927	3.55096005251821	0.153428708541669	0.878060206763013	1
hsa-miR-6805-5p	0.0335933947937853	0.544819214940927	3.55096005251821	0.153428708541669	0.878060206763013	1
hsa-miR-3922-5p	0.0335933947937853	0.544819214940927	3.55096005251821	0.153428708541669	0.878060206763013	1
hsa-miR-3138	0.0335933947937853	0.544819214940927	3.55096005251821	0.153428708541669	0.878060206763013	1
hsa-miR-496	0.0335933947937853	0.544819214940927	3.55096005251821	0.153428708541669	0.878060206763013	1
hsa-miR-3130-3p	0.0335933947937853	0.544819214940927	3.55096005251821	0.153428708541669	0.878060206763013	1
hsa-miR-6781-5p	0.0335933947937853	0.544819214940927	3.55096005251821	0.153428708541669	0.878060206763013	1
hsa-miR-330-3p	1.66327234136925	-0.263361826663735	1.76852914224121	-0.14891574041578	0.881620120649882	1
hsa-miR-3136-5p	0.0315180345284189	0.527808372103124	3.5510583247558	0.148634103929966	0.881842360862872	1
hsa-miR-6511b-5p	0.0315180345284189	0.527808372103124	3.5510583247558	0.148634103929966	0.881842360862872	1
hsa-miR-4672	0.0315180345284189	0.527808372103124	3.5510583247558	0.148634103929966	0.881842360862872	1
hsa-miR-1296-5p	0.0315180345284189	0.527808372103124	3.5510583247558	0.148634103929966	0.881842360862872	1
hsa-miR-1288-3p	0.0315180345284189	0.527808372103124	3.5510583247558	0.148634103929966	0.881842360862872	1
hsa-miR-6883-3p	0.0315180345284189	0.527808372103124	3.5510583247558	0.148634103929966	0.881842360862872	1
hsa-miR-1229-3p	0.0315180345284189	0.527808372103124	3.5510583247558	0.148634103929966	0.881842360862872	1
hsa-miR-6873-5p	0.0315180345284189	0.527808372103124	3.5510583247558	0.148634103929966	0.881842360862872	1
hsa-miR-1255b-2-3p	0.0315180345284189	0.527808372103124	3.5510583247558	0.148634103929966	0.881842360862872	1
hsa-miR-769-3p	0.0315180345284189	0.527808372103124	3.5510583247558	0.148634103929966	0.881842360862872	1
hsa-miR-127-5p	0.0315180345284189	0.527808372103124	3.5510583247558	0.148634103929966	0.881842360862872	1
hsa-miR-1224-5p	0.0315180345284189	0.527808372103124	3.5510583247558	0.148634103929966	0.881842360862872	1
hsa-miR-1228-5p	58.0888986419174	0.169344757365765	1.17141971352915	0.144563690887169	0.885055366493258	1
hsa-miR-153-3p	0.0294426742630525	0.510450296244806	3.55115976189442	0.14374185631471	0.885704317830972	1
hsa-miR-4449	0.0294426742630525	0.510450296244806	3.55115976189442	0.14374185631471	0.885704317830972	1
hsa-miR-5683	0.0294426742630525	0.510450296244806	3.55115976189442	0.14374185631471	0.885704317830972	1
hsa-miR-449a	0.0294426742630525	0.510450296244806	3.55115976189442	0.14374185631471	0.885704317830972	1
hsa-miR-548bc	0.0294426742630525	0.510450296244806	3.55115976189442	0.14374185631471	0.885704317830972	1
hsa-miR-760	0.0294426742630525	0.510450296244806	3.55115976189442	0.14374185631471	0.885704317830972	1
hsa-miR-6786-3p	0.0294426742630525	0.510450296244806	3.55115976189442	0.14374185631471	0.885704317830972	1
hsa-miR-3176	0.0294426742630525	0.510450296244806	3.55115976189442	0.14374185631471	0.885704317830972	1
hsa-miR-2116-5p	0.0294426742630525	0.510450296244806	3.55115976189442	0.14374185631471	0.885704317830972	1
hsa-miR-1538	0.0824879877265151	0.504245713573654	3.54674714815253	0.142171317128234	0.886944687239203	1
hsa-miR-5193	0.0824879877265151	0.504245713573654	3.54674714815253	0.142171317128234	0.886944687239203	1
hsa-miR-660-3p	1.73247221135481	-0.304270491265826	2.14266861136293	-0.142005389751933	0.887075748427005	1
hsa-miR-1285-3p	2.21660641458862	0.231029473164891	1.63666386263145	0.141158779416954	0.887744509202115	1
hsa-miR-5001-3p	0.288636976058228	0.495491336465352	3.53911078240156	0.140004472007266	0.888656457040782	1
hsa-miR-6747-3p	0.0804126274611487	0.491443304773867	3.54680999853382	0.138559241960246	0.889798452751349	1
hsa-miR-125a-3p	2.5517563684793	0.223236565453176	1.62577618091066	0.137310761514621	0.890785164549127	1
hsa-miR-3177-3p	0.182546349131303	0.482681996140231	3.5420553724278	0.136271725139461	0.891606475415497	1
hsa-miR-378a-5p	0.410222616398059	0.450578406966897	3.3191501651165	0.135751136451243	0.892018020816932	1
hsa-miR-410-3p	0.153347758632557	-0.479452627771342	3.54138961175805	-0.135385450439983	0.892307127085913	1
hsa-miR-92a-3p	1126.34721382143	-0.131694589402111	0.974119717373012	-0.135193433674931	0.892458938600458	1
hsa-miR-889-3p	0.0783372671957823	0.478453831840233	3.54687432265785	0.134894498173734	0.892695289613257	1
hsa-miR-296-3p	1.70409769739758	-0.275456759985643	2.122723639318	-0.129765719325641	0.896751785550179	1
hsa-miR-1255b-5p	0.862170276704194	0.327924361822665	2.52792351992116	0.12972083974791	0.896787294147325	1
hsa-miR-3120-3p	0.0459035944168335	-0.458375317224781	3.54711095581834	-0.129224972924206	0.897179636344364	1
hsa-miR-2276-3p	0.0459035944168335	-0.458375317224781	3.54711095581834	-0.129224972924206	0.897179636344364	1
hsa-miR-362-3p	0.84184177876019	0.282513154244328	2.18728317637474	0.129161672935542	0.89722972268555	1
hsa-miR-202-5p	0.0741865466650496	0.451889809162665	3.54700762997405	0.127400292388424	0.898623584834072	1
hsa-miR-374a-3p	1.60672911886392	-0.242561303785892	1.92967370430798	-0.125700683615254	0.899968860713804	1
hsa-miR-409-3p	4.07822544469668	0.199624169432807	1.59436192169905	0.125206307749796	0.900360223681958	1
hsa-miR-7977	0.215468189438865	-0.440021898574262	3.53950296095652	-0.124317426324557	0.901063950121115	1
hsa-miR-128-3p	10.7879233997894	0.115023156605083	0.930510053807454	0.123613018617512	0.901621684182714	1
hsa-miR-4446-3p	0.436002737658992	-0.395999459257297	3.2480578040558	-0.121918846014015	0.902963290009421	1
hsa-miR-10399-5p	0.121005779332413	0.430961989678278	3.54426928903595	0.121594030964702	0.903220541011273	1
hsa-miR-337-5p	0.121005779332413	0.430961989678278	3.54426928903595	0.121594030964702	0.903220541011273	1
hsa-miR-4326	0.441660186445852	-0.407423962327156	3.36692753481921	-0.121007642164485	0.903684982106968	1
hsa-miR-642b-5p	1.24399055799913	0.275922583229328	2.3281084441787	0.118517925537042	0.905657292670472	1
hsa-miR-326	7.27074503583058	-0.146689919713968	1.2672964037249	-0.115750284844816	0.907850452514082	1
hsa-miR-144-3p	209.019627464235	0.126086617197187	1.09031670687785	0.115642194971257	0.907936120472983	1
hsa-miR-628-5p	0.0780014899526707	-0.408408891885077	3.54482977133419	-0.115212554122553	0.908276648190434	1
hsa-miR-323b-3p	0.543152549620064	0.347882530214681	3.04150483249597	0.114378424291109	0.908937816661246	1
hsa-miR-433-3p	1.10236867497493	0.228886574373837	2.05076983781638	0.111610074496488	0.911132583643732	1
hsa-miR-543	0.108024025223141	-0.393263264725747	3.54321654044831	-0.11099046875526	0.91162390486426	1
hsa-miR-199a-3p	36.4680959320878	0.106514401125351	0.963158757357148	0.110588623434854	0.911942569330231	1
hsa-miR-4661-5p	0.0656912903296224	0.391947305605327	3.54731732253589	0.11049118811991	0.912019837943324	1
hsa-miR-4667-5p	0.0167966973968926	0.39116559441534	3.55188956440338	0.110128872906285	0.912307170155298	1
hsa-miR-216a-5p	0.0167966973968926	0.39116559441534	3.55188956440338	0.110128872906285	0.912307170155298	1
hsa-miR-365b-5p	0.0167966973968926	0.39116559441534	3.55188956440338	0.110128872906285	0.912307170155298	1
hsa-miR-450a-1-3p	0.0167966973968926	0.39116559441534	3.55188956440338	0.110128872906285	0.912307170155298	1
hsa-miR-211-5p	0.0167966973968926	0.39116559441534	3.55188956440338	0.110128872906285	0.912307170155298	1
hsa-miR-643	0.0167966973968926	0.39116559441534	3.55188956440338	0.110128872906285	0.912307170155298	1
hsa-miR-758-3p	0.0167966973968926	0.39116559441534	3.55188956440338	0.110128872906285	0.912307170155298	1
hsa-miR-6879-3p	0.0167966973968926	0.39116559441534	3.55188956440338	0.110128872906285	0.912307170155298	1
hsa-miR-519a-5p	0.0167966973968926	0.39116559441534	3.55188956440338	0.110128872906285	0.912307170155298	1
hsa-miR-3130-5p	0.0167966973968926	0.39116559441534	3.55188956440338	0.110128872906285	0.912307170155298	1
hsa-miR-6850-5p	0.0167966973968926	0.39116559441534	3.55188956440338	0.110128872906285	0.912307170155298	1
hsa-miR-3127-3p	0.0167966973968926	0.39116559441534	3.55188956440338	0.110128872906285	0.912307170155298	1
hsa-miR-1303	0.0167966973968926	0.39116559441534	3.55188956440338	0.110128872906285	0.912307170155298	1
hsa-miR-15a-3p	0.0167966973968926	0.39116559441534	3.55188956440338	0.110128872906285	0.912307170155298	1
hsa-miR-6514-3p	0.0167966973968926	0.39116559441534	3.55188956440338	0.110128872906285	0.912307170155298	1
hsa-miR-4700-5p	0.0167966973968926	0.39116559441534	3.55188956440338	0.110128872906285	0.912307170155298	1
hsa-miR-2277-3p	0.0167966973968926	0.39116559441534	3.55188956440338	0.110128872906285	0.912307170155298	1
hsa-miR-6875-5p	0.0167966973968926	0.39116559441534	3.55188956440338	0.110128872906285	0.912307170155298	1
hsa-miR-210-5p	0.0167966973968926	0.39116559441534	3.55188956440338	0.110128872906285	0.912307170155298	1
hsa-miR-5006-3p	0.0167966973968926	0.39116559441534	3.55188956440338	0.110128872906285	0.912307170155298	1
hsa-miR-6876-5p	0.0167966973968926	0.39116559441534	3.55188956440338	0.110128872906285	0.912307170155298	1
hsa-miR-6515-3p	0.0167966973968926	0.39116559441534	3.55188956440338	0.110128872906285	0.912307170155298	1
hsa-miR-504-3p	0.0167966973968926	0.39116559441534	3.55188956440338	0.110128872906285	0.912307170155298	1
hsa-miR-148b-5p	0.0167966973968926	0.39116559441534	3.55188956440338	0.110128872906285	0.912307170155298	1
hsa-miR-378e	0.0167966973968926	0.39116559441534	3.55188956440338	0.110128872906285	0.912307170155298	1
hsa-miR-6501-5p	0.0167966973968926	0.39116559441534	3.55188956440338	0.110128872906285	0.912307170155298	1
hsa-miR-1224-3p	0.0167966973968926	0.39116559441534	3.55188956440338	0.110128872906285	0.912307170155298	1
hsa-miR-3151-5p	0.0167966973968926	0.39116559441534	3.55188956440338	0.110128872906285	0.912307170155298	1
hsa-miR-485-5p	0.0167966973968926	0.39116559441534	3.55188956440338	0.110128872906285	0.912307170155298	1
hsa-miR-6740-5p	0.0167966973968926	0.39116559441534	3.55188956440338	0.110128872906285	0.912307170155298	1
hsa-miR-6758-5p	0.0167966973968926	0.39116559441534	3.55188956440338	0.110128872906285	0.912307170155298	1
hsa-miR-6837-5p	0.0167966973968926	0.39116559441534	3.55188956440338	0.110128872906285	0.912307170155298	1
hsa-miR-6842-5p	0.0167966973968926	0.39116559441534	3.55188956440338	0.110128872906285	0.912307170155298	1
hsa-miR-7855-5p	0.0167966973968926	0.39116559441534	3.55188956440338	0.110128872906285	0.912307170155298	1
hsa-miR-4723-5p	0.0167966973968926	0.39116559441534	3.55188956440338	0.110128872906285	0.912307170155298	1
hsa-miR-6749-3p	0.0167966973968926	0.39116559441534	3.55188956440338	0.110128872906285	0.912307170155298	1
hsa-miR-584-3p	0.0167966973968926	0.39116559441534	3.55188956440338	0.110128872906285	0.912307170155298	1
hsa-miR-4433a-5p	0.0167966973968926	0.39116559441534	3.55188956440338	0.110128872906285	0.912307170155298	1
hsa-miR-4482-3p	0.0167966973968926	0.39116559441534	3.55188956440338	0.110128872906285	0.912307170155298	1
hsa-miR-874-5p	0.0167966973968926	0.39116559441534	3.55188956440338	0.110128872906285	0.912307170155298	1
hsa-miR-3617-5p	0.0167966973968926	0.39116559441534	3.55188956440338	0.110128872906285	0.912307170155298	1
hsa-miR-6769b-3p	0.0167966973968926	0.39116559441534	3.55188956440338	0.110128872906285	0.912307170155298	1
hsa-miR-517a-3p	0.0167966973968926	0.39116559441534	3.55188956440338	0.110128872906285	0.912307170155298	1
hsa-miR-4301	0.0167966973968926	0.39116559441534	3.55188956440338	0.110128872906285	0.912307170155298	1
hsa-miR-188-3p	0.0167966973968926	0.39116559441534	3.55188956440338	0.110128872906285	0.912307170155298	1
hsa-miR-6731-3p	0.0167966973968926	0.39116559441534	3.55188956440338	0.110128872906285	0.912307170155298	1
hsa-miR-3074-3p	0.0167966973968926	0.39116559441534	3.55188956440338	0.110128872906285	0.912307170155298	1
hsa-miR-556-3p	0.0167966973968926	0.39116559441534	3.55188956440338	0.110128872906285	0.912307170155298	1
hsa-miR-3680-3p	0.0167966973968926	0.39116559441534	3.55188956440338	0.110128872906285	0.912307170155298	1
hsa-miR-4728-3p	0.0167966973968926	0.39116559441534	3.55188956440338	0.110128872906285	0.912307170155298	1
hsa-miR-3611	0.0167966973968926	0.39116559441534	3.55188956440338	0.110128872906285	0.912307170155298	1
hsa-miR-5009-5p	0.0167966973968926	0.39116559441534	3.55188956440338	0.110128872906285	0.912307170155298	1
hsa-miR-6799-3p	0.0167966973968926	0.39116559441534	3.55188956440338	0.110128872906285	0.912307170155298	1
hsa-miR-6801-3p	0.0167966973968926	0.39116559441534	3.55188956440338	0.110128872906285	0.912307170155298	1
hsa-miR-6771-3p	0.0167966973968926	0.39116559441534	3.55188956440338	0.110128872906285	0.912307170155298	1
hsa-miR-6743-3p	0.0167966973968926	0.39116559441534	3.55188956440338	0.110128872906285	0.912307170155298	1
hsa-miR-30c-1-3p	0.0167966973968926	0.39116559441534	3.55188956440338	0.110128872906285	0.912307170155298	1
hsa-miR-548am-3p	0.0167966973968926	0.39116559441534	3.55188956440338	0.110128872906285	0.912307170155298	1
hsa-miR-3117-3p	0.0167966973968926	0.39116559441534	3.55188956440338	0.110128872906285	0.912307170155298	1
hsa-miR-6801-5p	0.0167966973968926	0.39116559441534	3.55188956440338	0.110128872906285	0.912307170155298	1
hsa-miR-6730-5p	0.0167966973968926	0.39116559441534	3.55188956440338	0.110128872906285	0.912307170155298	1
hsa-miR-6793-3p	0.0167966973968926	0.39116559441534	3.55188956440338	0.110128872906285	0.912307170155298	1
hsa-miR-3173-3p	0.0167966973968926	0.39116559441534	3.55188956440338	0.110128872906285	0.912307170155298	1
hsa-miR-4658	0.0167966973968926	0.39116559441534	3.55188956440338	0.110128872906285	0.912307170155298	1
hsa-miR-548as-5p	0.0167966973968926	0.39116559441534	3.55188956440338	0.110128872906285	0.912307170155298	1
hsa-miR-548at-3p	0.0167966973968926	0.39116559441534	3.55188956440338	0.110128872906285	0.912307170155298	1
hsa-miR-1266-5p	0.0167966973968926	0.39116559441534	3.55188956440338	0.110128872906285	0.912307170155298	1
hsa-miR-5094	0.0167966973968926	0.39116559441534	3.55188956440338	0.110128872906285	0.912307170155298	1
hsa-miR-1227-3p	0.0167966973968926	0.39116559441534	3.55188956440338	0.110128872906285	0.912307170155298	1
hsa-miR-6804-5p	0.0167966973968926	0.39116559441534	3.55188956440338	0.110128872906285	0.912307170155298	1
hsa-miR-8485	0.0167966973968926	0.39116559441534	3.55188956440338	0.110128872906285	0.912307170155298	1
hsa-miR-5003-3p	0.0167966973968926	0.39116559441534	3.55188956440338	0.110128872906285	0.912307170155298	1
hsa-miR-6798-3p	0.0167966973968926	0.39116559441534	3.55188956440338	0.110128872906285	0.912307170155298	1
hsa-miR-103a-1-5p	0.0167966973968926	0.39116559441534	3.55188956440338	0.110128872906285	0.912307170155298	1
hsa-miR-4642	0.0167966973968926	0.39116559441534	3.55188956440338	0.110128872906285	0.912307170155298	1
hsa-miR-11400	0.196016270769187	-0.384157265421412	3.54000991161967	-0.108518697690778	0.913584249486451	1
hsa-miR-376b-3p	0.0636159300642561	0.377363101404892	3.54739457619329	0.106377538021113	0.915282814004984	1
hsa-miR-659-5p	0.0636159300642561	0.377363101404892	3.54739457619329	0.106377538021113	0.915282814004984	1
hsa-miR-8072	0.0636159300642561	0.377363101404892	3.54739457619329	0.106377538021113	0.915282814004984	1
hsa-miR-3200-5p	0.0636159300642561	0.377363101404892	3.54739457619329	0.106377538021113	0.915282814004984	1
hsa-miR-548c-5p	0.252968220999076	0.374121005865482	3.53972581644253	0.105692086129281	0.915826659534902	1
hsa-miR-6891-5p	0.110435162731619	0.371588446231398	3.54453966872721	0.104834049258879	0.916507491502011	1
hsa-miR-7108-5p	0.0147213371315263	0.370625812430605	3.55202119426164	0.104342230003965	0.916897766096127	1
hsa-miR-744-3p	0.0147213371315263	0.370625812430605	3.55202119426164	0.104342230003965	0.916897766096127	1
hsa-miR-3944-3p	0.0147213371315263	0.370625812430605	3.55202119426164	0.104342230003965	0.916897766096127	1
hsa-miR-3189-5p	0.0147213371315263	0.370625812430605	3.55202119426164	0.104342230003965	0.916897766096127	1
hsa-miR-9899	0.0147213371315263	0.370625812430605	3.55202119426164	0.104342230003965	0.916897766096127	1
hsa-miR-5589-3p	0.0147213371315263	0.370625812430605	3.55202119426164	0.104342230003965	0.916897766096127	1
hsa-miR-514a-3p	0.0147213371315263	0.370625812430605	3.55202119426164	0.104342230003965	0.916897766096127	1
hsa-miR-6812-5p	0.0147213371315263	0.370625812430605	3.55202119426164	0.104342230003965	0.916897766096127	1
hsa-miR-548ah-5p	0.0147213371315263	0.370625812430605	3.55202119426164	0.104342230003965	0.916897766096127	1
hsa-miR-299-5p	0.0147213371315263	0.370625812430605	3.55202119426164	0.104342230003965	0.916897766096127	1
hsa-miR-3691-5p	0.0147213371315263	0.370625812430605	3.55202119426164	0.104342230003965	0.916897766096127	1
hsa-miR-605-5p	0.0147213371315263	0.370625812430605	3.55202119426164	0.104342230003965	0.916897766096127	1
hsa-miR-154-5p	0.0147213371315263	0.370625812430605	3.55202119426164	0.104342230003965	0.916897766096127	1
hsa-miR-6514-5p	0.0147213371315263	0.370625812430605	3.55202119426164	0.104342230003965	0.916897766096127	1
hsa-miR-6507-5p	0.0147213371315263	0.370625812430605	3.55202119426164	0.104342230003965	0.916897766096127	1
hsa-miR-6503-5p	0.0147213371315263	0.370625812430605	3.55202119426164	0.104342230003965	0.916897766096127	1
hsa-miR-4799-5p	0.0147213371315263	0.370625812430605	3.55202119426164	0.104342230003965	0.916897766096127	1
hsa-miR-20a-3p	0.0147213371315263	0.370625812430605	3.55202119426164	0.104342230003965	0.916897766096127	1
hsa-miR-6807-5p	0.0147213371315263	0.370625812430605	3.55202119426164	0.104342230003965	0.916897766096127	1
hsa-miR-548ax	0.0147213371315263	0.370625812430605	3.55202119426164	0.104342230003965	0.916897766096127	1
hsa-miR-4306	0.0147213371315263	0.370625812430605	3.55202119426164	0.104342230003965	0.916897766096127	1
hsa-miR-3657	0.0147213371315263	0.370625812430605	3.55202119426164	0.104342230003965	0.916897766096127	1
hsa-miR-4723-3p	0.0147213371315263	0.370625812430605	3.55202119426164	0.104342230003965	0.916897766096127	1
hsa-miR-4676-5p	0.0147213371315263	0.370625812430605	3.55202119426164	0.104342230003965	0.916897766096127	1
hsa-miR-3911	0.0147213371315263	0.370625812430605	3.55202119426164	0.104342230003965	0.916897766096127	1
hsa-miR-182-3p	0.0147213371315263	0.370625812430605	3.55202119426164	0.104342230003965	0.916897766096127	1
hsa-miR-9903	0.0147213371315263	0.370625812430605	3.55202119426164	0.104342230003965	0.916897766096127	1
hsa-miR-4761-3p	0.0147213371315263	0.370625812430605	3.55202119426164	0.104342230003965	0.916897766096127	1
hsa-miR-4707-5p	0.0147213371315263	0.370625812430605	3.55202119426164	0.104342230003965	0.916897766096127	1
hsa-miR-6826-5p	0.0147213371315263	0.370625812430605	3.55202119426164	0.104342230003965	0.916897766096127	1
hsa-miR-3196	0.0147213371315263	0.370625812430605	3.55202119426164	0.104342230003965	0.916897766096127	1
hsa-miR-518e-3p	0.0147213371315263	0.370625812430605	3.55202119426164	0.104342230003965	0.916897766096127	1
hsa-miR-3179	0.0147213371315263	0.370625812430605	3.55202119426164	0.104342230003965	0.916897766096127	1
hsa-miR-5585-3p	0.0147213371315263	0.370625812430605	3.55202119426164	0.104342230003965	0.916897766096127	1
hsa-miR-5581-3p	0.0147213371315263	0.370625812430605	3.55202119426164	0.104342230003965	0.916897766096127	1
hsa-miR-4435	0.0147213371315263	0.370625812430605	3.55202119426164	0.104342230003965	0.916897766096127	1
hsa-miR-5698	0.0147213371315263	0.370625812430605	3.55202119426164	0.104342230003965	0.916897766096127	1
hsa-miR-1234-3p	0.0147213371315263	0.370625812430605	3.55202119426164	0.104342230003965	0.916897766096127	1
hsa-miR-4705	0.0147213371315263	0.370625812430605	3.55202119426164	0.104342230003965	0.916897766096127	1
hsa-miR-4634	0.0147213371315263	0.370625812430605	3.55202119426164	0.104342230003965	0.916897766096127	1
hsa-miR-3140-5p	0.0147213371315263	0.370625812430605	3.55202119426164	0.104342230003965	0.916897766096127	1
hsa-miR-4489	0.0147213371315263	0.370625812430605	3.55202119426164	0.104342230003965	0.916897766096127	1
hsa-miR-4529-5p	0.0147213371315263	0.370625812430605	3.55202119426164	0.104342230003965	0.916897766096127	1
hsa-miR-4775	0.0147213371315263	0.370625812430605	3.55202119426164	0.104342230003965	0.916897766096127	1
hsa-miR-6735-5p	0.0147213371315263	0.370625812430605	3.55202119426164	0.104342230003965	0.916897766096127	1
hsa-miR-19b-1-5p	0.0147213371315263	0.370625812430605	3.55202119426164	0.104342230003965	0.916897766096127	1
hsa-miR-340-3p	0.0147213371315263	0.370625812430605	3.55202119426164	0.104342230003965	0.916897766096127	1
hsa-miR-3183	0.0147213371315263	0.370625812430605	3.55202119426164	0.104342230003965	0.916897766096127	1
hsa-miR-135a-2-3p	0.0147213371315263	0.370625812430605	3.55202119426164	0.104342230003965	0.916897766096127	1
hsa-miR-4804-5p	0.0147213371315263	0.370625812430605	3.55202119426164	0.104342230003965	0.916897766096127	1
hsa-miR-4422	0.0147213371315263	0.370625812430605	3.55202119426164	0.104342230003965	0.916897766096127	1
hsa-miR-4731-5p	0.0147213371315263	0.370625812430605	3.55202119426164	0.104342230003965	0.916897766096127	1
hsa-miR-1179	0.0147213371315263	0.370625812430605	3.55202119426164	0.104342230003965	0.916897766096127	1
hsa-miR-548aq-5p	0.0147213371315263	0.370625812430605	3.55202119426164	0.104342230003965	0.916897766096127	1
hsa-miR-1185-2-3p	0.0147213371315263	0.370625812430605	3.55202119426164	0.104342230003965	0.916897766096127	1
hsa-miR-548ar-5p	0.0147213371315263	0.370625812430605	3.55202119426164	0.104342230003965	0.916897766096127	1
hsa-miR-6767-5p	0.0147213371315263	0.370625812430605	3.55202119426164	0.104342230003965	0.916897766096127	1
hsa-miR-4741	0.0147213371315263	0.370625812430605	3.55202119426164	0.104342230003965	0.916897766096127	1
hsa-miR-7113-5p	0.0147213371315263	0.370625812430605	3.55202119426164	0.104342230003965	0.916897766096127	1
hsa-miR-1225-3p	0.0147213371315263	0.370625812430605	3.55202119426164	0.104342230003965	0.916897766096127	1
hsa-miR-5690	0.0147213371315263	0.370625812430605	3.55202119426164	0.104342230003965	0.916897766096127	1
hsa-miR-186-3p	0.0147213371315263	0.370625812430605	3.55202119426164	0.104342230003965	0.916897766096127	1
hsa-miR-1908-3p	0.0147213371315263	0.370625812430605	3.55202119426164	0.104342230003965	0.916897766096127	1
hsa-miR-3064-3p	0.0147213371315263	0.370625812430605	3.55202119426164	0.104342230003965	0.916897766096127	1
hsa-miR-4689	0.0147213371315263	0.370625812430605	3.55202119426164	0.104342230003965	0.916897766096127	1
hsa-miR-4766-5p	0.0147213371315263	0.370625812430605	3.55202119426164	0.104342230003965	0.916897766096127	1
hsa-miR-580-3p	0.0147213371315263	0.370625812430605	3.55202119426164	0.104342230003965	0.916897766096127	1
hsa-miR-1468-3p	0.0147213371315263	0.370625812430605	3.55202119426164	0.104342230003965	0.916897766096127	1
hsa-miR-6796-5p	0.0147213371315263	0.370625812430605	3.55202119426164	0.104342230003965	0.916897766096127	1
hsa-miR-3677-3p	0.0147213371315263	0.370625812430605	3.55202119426164	0.104342230003965	0.916897766096127	1
hsa-miR-585-5p	0.0147213371315263	0.370625812430605	3.55202119426164	0.104342230003965	0.916897766096127	1
hsa-miR-4690-3p	0.0147213371315263	0.370625812430605	3.55202119426164	0.104342230003965	0.916897766096127	1
hsa-miR-466	0.0147213371315263	0.370625812430605	3.55202119426164	0.104342230003965	0.916897766096127	1
hsa-miR-431-3p	0.0147213371315263	0.370625812430605	3.55202119426164	0.104342230003965	0.916897766096127	1
hsa-miR-219b-5p	0.0147213371315263	0.370625812430605	3.55202119426164	0.104342230003965	0.916897766096127	1
hsa-miR-135b-5p	0.0147213371315263	0.370625812430605	3.55202119426164	0.104342230003965	0.916897766096127	1
hsa-miR-1972	0.0147213371315263	0.370625812430605	3.55202119426164	0.104342230003965	0.916897766096127	1
hsa-miR-218-5p	0.0147213371315263	0.370625812430605	3.55202119426164	0.104342230003965	0.916897766096127	1
hsa-miR-1537-5p	0.0147213371315263	0.370625812430605	3.55202119426164	0.104342230003965	0.916897766096127	1
hsa-miR-6715a-3p	0.0147213371315263	0.370625812430605	3.55202119426164	0.104342230003965	0.916897766096127	1
hsa-miR-6845-5p	0.0147213371315263	0.370625812430605	3.55202119426164	0.104342230003965	0.916897766096127	1
hsa-miR-942-3p	0.0615405697988897	0.362530757560025	3.54747392324919	0.102194058477526	0.918602643714028	1
hsa-miR-548b-5p	0.0615405697988897	0.362530757560025	3.54747392324919	0.102194058477526	0.918602643714028	1
hsa-miR-216b-5p	0.0615405697988897	0.362530757560025	3.54747392324919	0.102194058477526	0.918602643714028	1
hsa-miR-589-3p	0.0615405697988897	0.362530757560025	3.54747392324919	0.102194058477526	0.918602643714028	1
hsa-miR-494-3p	0.108359802466253	0.35985815537338	3.54459437871405	0.10152308471017	0.919135233281808	1
hsa-miR-214-3p	2.78242800454006	0.159560458403334	1.58875097701482	0.100431383339345	0.920001855412426	1
hsa-miR-616-5p	0.0594652095335233	0.34744110154828	3.54755546072072	0.0979381733126432	0.921981387759251	1
hsa-miR-33b-5p	0.402171990721222	-0.300222446331082	3.09297737001564	-0.0970658399384163	0.922674108506629	1
hsa-let-7g-3p	0.197847547270247	0.342082072051784	3.54106847399468	0.0966041957572998	0.92304072435011	1
hsa-miR-548j-5p	0.474087127604478	0.272331855447066	2.86321337702388	0.0951140622743727	0.924224228635816	1
hsa-miR-1292-5p	0.881816010647833	0.231502114500661	2.43852127975689	0.094935449783625	0.924366098813378	1
hsa-miR-582-5p	0.657954686668698	-0.28119391475147	2.96259071939364	-0.0949148705930675	0.924382444820461	1
hsa-miR-214-5p	0.193503011465553	0.322654473645193	3.54114378399974	0.0911158917361875	0.927400505389459	1
hsa-miR-20a-5p	51.0383673965469	0.0800740444925944	0.892061770891338	0.0897628921062107	0.92847563691733	1
hsa-miR-16-1-3p	0.0977891858654596	0.295214978395326	3.5449037498443	0.0832787007004895	0.933629935834325	1
hsa-miR-200b-5p	0.150692537359772	-0.294026012709368	3.54145617609507	-0.0830240438083216	0.93383242141704	1
hsa-miR-487b-5p	0.030602396277889	-0.290788550723536	3.54841322817149	-0.0819488971619521	0.934687350855229	1
hsa-miR-6766-3p	0.030602396277889	-0.290788550723536	3.54841322817149	-0.0819488971619521	0.934687350855229	1
hsa-miR-1323	0.030602396277889	-0.290788550723536	3.54841322817149	-0.0819488971619521	0.934687350855229	1
hsa-miR-513c-5p	0.030602396277889	-0.290788550723536	3.54841322817149	-0.0819488971619521	0.934687350855229	1
hsa-miR-222-5p	0.030602396277889	-0.290788550723536	3.54841322817149	-0.0819488971619521	0.934687350855229	1
hsa-miR-196a-5p	0.030602396277889	-0.290788550723536	3.54841322817149	-0.0819488971619521	0.934687350855229	1
hsa-miR-3161	0.030602396277889	-0.290788550723536	3.54841322817149	-0.0819488971619521	0.934687350855229	1
hsa-miR-519d-3p	0.030602396277889	-0.290788550723536	3.54841322817149	-0.0819488971619521	0.934687350855229	1
hsa-miR-181c-3p	0.0606249315483598	-0.288348688805069	3.54594748698361	-0.0813178113504312	0.935189209489404	1
hsa-miR-548g-5p	0.0606249315483598	-0.288348688805069	3.54594748698361	-0.0813178113504312	0.935189209489404	1
hsa-miR-1226-3p	0.14045769800209	0.284919019576983	3.54287001268691	0.0804203988734266	0.935902903493571	1
hsa-miR-146b-3p	0.152767897625139	-0.28064434386238	3.54138862031442	-0.0792469773728089	0.936836179516068	1
hsa-miR-548q	0.426358988306907	-0.278437927087822	3.53766458213347	-0.0787067062530567	0.937265911212293	1
hsa-miR-130a-3p	17.124044686849	-0.0663626397065153	0.85621544388975	-0.0775069407823721	0.938220269939776	1
hsa-miR-10399-3p	0.138382337736724	0.274210777150211	3.54291730541277	0.0773968889229448	0.938307815640528	1
hsa-miR-1307-3p	7.98847722826562	0.0973927564877091	1.26384962932136	0.0770603988229243	0.938575496444083	1
hsa-miR-511-5p	0.0936384653347268	0.26942285796319	3.54503099086594	0.0760001417920971	0.939418985392021	1
hsa-miR-548h-5p	0.0936384653347268	0.26942285796319	3.54503099086594	0.0760001417920971	0.939418985392021	1
hsa-miR-124-3p	0.136306977471358	0.263375330338996	3.54296550893378	0.0743375372057337	0.940741809274263	1
hsa-miR-548e-5p	0.0488945929327298	0.262462006611536	3.5480303620543	0.0739740024263974	0.941031071627861	1
hsa-miR-4755-3p	0.0488945929327298	0.262462006611536	3.5480303620543	0.0739740024263974	0.941031071627861	1
hsa-miR-3198	0.0488945929327298	0.262462006611536	3.5480303620543	0.0739740024263974	0.941031071627861	1
hsa-miR-7706	0.0488945929327298	0.262462006611536	3.5480303620543	0.0739740024263974	0.941031071627861	1
hsa-miR-615-3p	0.0488945929327298	0.262462006611536	3.5480303620543	0.0739740024263974	0.941031071627861	1
hsa-miR-1343-3p	0.124820722620034	-0.261351547746429	3.5424813949798	-0.0737764065936383	0.941188300663596	1
hsa-miR-1306-5p	0.879825480471158	-0.169685997698227	2.32900016399236	-0.0728578727995244	0.941919217442414	1
hsa-miR-532-5p	17.6328060115972	0.0593343268293634	0.826228336378282	0.0718134736088229	0.94275035011751	1
hsa-miR-181c-5p	0.17670631406866	0.24742925734825	3.54144490956297	0.0698667531662335	0.944299715570308	1
hsa-miR-191-3p	0.262043338341922	0.244833699265111	3.53916490403769	0.0691783813141316	0.944847631087119	1
hsa-miR-628-3p	0.0468192326673634	0.24545132288345	3.54812871329258	0.0691776828624904	0.944848187039026	1
hsa-miR-34c-3p	0.0468192326673634	0.24545132288345	3.54812871329258	0.0691776828624904	0.944848187039026	1
hsa-miR-548ae-3p	0.0468192326673634	0.24545132288345	3.54812871329258	0.0691776828624904	0.944848187039026	1
hsa-miR-487b-3p	0.0468192326673634	0.24545132288345	3.54812871329258	0.0691776828624904	0.944848187039026	1
hsa-miR-551a	0.0468192326673634	0.24545132288345	3.54812871329258	0.0691776828624904	0.944848187039026	1
hsa-miR-490-3p	0.0894877448039941	0.242858685911175	3.54516436709695	0.0685042104578204	0.945384268491216	1
hsa-miR-548aj-5p	0.0894877448039941	0.242858685911175	3.54516436709695	0.0685042104578204	0.945384268491216	1
hsa-miR-4286	0.0894877448039941	0.242858685911175	3.54516436709695	0.0685042104578204	0.945384268491216	1
hsa-miR-345-5p	9.38650514282213	0.0653652718762138	0.957226115830081	0.0682861351098123	0.945557860944895	1
hsa-miR-323a-3p	0.41572687421759	0.219731898514739	3.30349764286749	0.0665149251700412	0.946967875456624	1
hsa-miR-4772-3p	0.902130933065439	-0.140971730147588	2.12522848527098	-0.0663325054809874	0.947113104572838	1
hsa-miR-548f-5p	0.0447438724019971	0.22809319078695	3.54823023348481	0.0642836500953135	0.948744371859866	1
hsa-miR-133a-3p	0.0447438724019971	0.22809319078695	3.54823023348481	0.0642836500953135	0.948744371859866	1
hsa-miR-29b-2-5p	0.429345489444947	-0.193238476555843	3.05026370658103	-0.0633514001228569	0.94948668654896	1
hsa-miR-10b-3p	0.484267201093959	0.195675300160557	3.15629157342353	0.0619953181157829	0.950566560433717	1
hsa-miR-148b-3p	80.4299792243041	0.0454107818584168	0.732653321395192	0.0619812679917168	0.950577749293255	1
hsa-miR-199b-3p	31.0201949071528	0.0574226956830075	0.946394554055912	0.0606752177904175	0.951617868646131	1
hsa-miR-181a-3p	0.793191269591767	-0.134236325904189	2.21908602484365	-0.0604917179421413	0.951764011896608	1
hsa-miR-103a-3p	65.5203524968119	-0.0400543092138048	0.693580614796899	-0.057750041392858	0.953947732910045	1
hsa-miR-548t-3p	0.572988001236895	0.157167604270303	2.72294824242156	0.0577196443993117	0.95397194581366	1
hsa-miR-101-5p	0.123661000605198	0.192271475714697	3.54329071694997	0.0542635338373256	0.956725202509232	1
hsa-miR-548am-5p	0.437840745780374	-0.156906306116123	3.00133436921989	-0.0522788489430806	0.95830650636495	1
hsa-miR-6511b-3p	0.0809924884685669	0.182916463653826	3.54547422178155	0.051591536762581	0.958854163045797	1
hsa-miR-3184-5p	16.6721037064699	0.0452578652481583	0.89047078413496	0.050824649224313	0.959465249016184	1
hsa-miR-454-5p	0.362487745480166	0.17012613884536	3.4745953649312	0.0489628635790022	0.960948890994866	1
hsa-miR-487a-5p	0.0789171282032006	0.168332462501833	3.54555151407453	0.0474770883552573	0.962132990583304	1
hsa-miR-30e-3p	5.84458462707638	0.0519658296010696	1.19828011591041	0.0433670131975675	0.965408972606266	1
hsa-miR-98-3p	0.0768417679378342	0.153500112210327	3.54563090194058	0.0432927499944549	0.965468170471996	1
hsa-miR-4742-3p	0.0768417679378342	0.153500112210327	3.54563090194058	0.0432927499944549	0.965468170471996	1
hsa-miR-28-3p	14.4214715659232	0.0423568691668553	0.987847485899769	0.0428779439857308	0.965798830727133	1
hsa-miR-204-5p	0.207888571353967	-0.149055160164086	3.53979400960075	-0.0421084277107123	0.96641226178976	1
hsa-miR-30c-2-3p	0.0753462686798861	-0.148524197943689	3.54508459266109	-0.0418958120918069	0.966581754935146	1
hsa-miR-9-5p	0.196352048012299	0.147067582742888	3.54057782410769	0.0415377348130887	0.966867210769937	1
hsa-miR-654-5p	0.10951952448109	-0.139854332874011	3.54326190624161	-0.039470503895761	0.968515269665383	1
hsa-miR-200c-3p	3.74303862397805	-0.0524700231106769	1.41272948489587	-0.0371408848414773	0.970372673113244	1
hsa-miR-766-5p	0.0774216289452524	-0.131166352899989	3.54498298500477	-0.0370005592283011	0.970484559847447	1
hsa-miR-26a-2-3p	0.0453237334094153	-0.120761908385182	3.54725018232148	-0.0340438091981857	0.972842216243462	1
hsa-miR-6862-5p	0.0453237334094153	-0.120761908385182	3.54725018232148	-0.0340438091981857	0.972842216243462	1
hsa-miR-877-3p	0.0453237334094153	-0.120761908385182	3.54725018232148	-0.0340438091981857	0.972842216243462	1
hsa-miR-495-3p	0.0453237334094153	-0.120761908385182	3.54725018232148	-0.0340438091981857	0.972842216243462	1
hsa-miR-3115	0.0453237334094153	-0.120761908385182	3.54725018232148	-0.0340438091981857	0.972842216243462	1
hsa-miR-337-3p	0.268849280145439	0.11671833982131	3.53874510049029	0.0329829746158147	0.973688164542909	1
hsa-miR-3127-5p	0.0320978955358371	0.108808575071455	3.54896063298289	0.0306592792436816	0.975541266339371	1
hsa-miR-708-5p	0.0320978955358371	0.108808575071455	3.54896063298289	0.0306592792436816	0.975541266339371	1
hsa-miR-487a-3p	0.0320978955358371	0.108808575071455	3.54896063298289	0.0306592792436816	0.975541266339371	1
hsa-miR-1277-3p	0.0320978955358371	0.108808575071455	3.54896063298289	0.0306592792436816	0.975541266339371	1
hsa-miR-3934-5p	0.0320978955358371	0.108808575071455	3.54896063298289	0.0306592792436816	0.975541266339371	1
hsa-miR-4701-5p	0.0320978955358371	0.108808575071455	3.54896063298289	0.0306592792436816	0.975541266339371	1
hsa-miR-3913-3p	0.0320978955358371	0.108808575071455	3.54896063298289	0.0306592792436816	0.975541266339371	1
hsa-miR-194-3p	0.0320978955358371	0.108808575071455	3.54896063298289	0.0306592792436816	0.975541266339371	1
hsa-miR-6736-5p	0.0320978955358371	0.108808575071455	3.54896063298289	0.0306592792436816	0.975541266339371	1
hsa-miR-135a-5p	0.0320978955358371	0.108808575071455	3.54896063298289	0.0306592792436816	0.975541266339371	1
hsa-miR-6513-3p	0.0320978955358371	0.108808575071455	3.54896063298289	0.0306592792436816	0.975541266339371	1
hsa-miR-5584-5p	0.0320978955358371	0.108808575071455	3.54896063298289	0.0306592792436816	0.975541266339371	1
hsa-miR-548a-5p	0.0320978955358371	0.108808575071455	3.54896063298289	0.0306592792436816	0.975541266339371	1
hsa-miR-548j-3p	0.0320978955358371	0.108808575071455	3.54896063298289	0.0306592792436816	0.975541266339371	1
hsa-miR-6750-5p	0.0320978955358371	0.108808575071455	3.54896063298289	0.0306592792436816	0.975541266339371	1
hsa-miR-4454	0.0473990936747817	-0.100222065371791	3.5471183769989	-0.0282545025905184	0.977459167771037	1
hsa-miR-545-5p	0.0473990936747817	-0.100222065371791	3.5471183769989	-0.0282545025905184	0.977459167771037	1
hsa-miR-6509-5p	0.0473990936747817	-0.100222065371791	3.5471183769989	-0.0282545025905184	0.977459167771037	1
hsa-miR-489-3p	0.0473990936747817	-0.100222065371791	3.5471183769989	-0.0282545025905184	0.977459167771037	1
hsa-miR-1225-5p	0.0473990936747817	-0.100222065371791	3.5471183769989	-0.0282545025905184	0.977459167771037	1
hsa-miR-361-3p	3.11578189295603	0.0443709378797067	1.57246742946965	0.0282173970971671	0.977488761871722	1
hsa-miR-542-3p	3.01485129934055	0.0454154527782547	1.63088936042196	0.0278470470654762	0.977784142363808	1
hsa-miR-17-5p	33.8748998775763	-0.0230702510885928	0.869678818985345	-0.0265273231737538	0.978836740522986	1
hsa-miR-202-3p	0.106864303208305	0.0886536401556152	3.54379340243869	0.0250165938270012	0.980041727790742	1
hsa-miR-2116-3p	0.0300225352704708	0.088268736621853	3.54909237056838	0.0248707915730345	0.980158024973036	1
hsa-miR-4655-5p	0.0300225352704708	0.088268736621853	3.54909237056838	0.0248707915730345	0.980158024973036	1
hsa-miR-548c-3p	0.0300225352704708	0.088268736621853	3.54909237056838	0.0248707915730345	0.980158024973036	1
hsa-miR-2277-5p	0.0300225352704708	0.088268736621853	3.54909237056838	0.0248707915730345	0.980158024973036	1
hsa-miR-99a-3p	0.0300225352704708	0.088268736621853	3.54909237056838	0.0248707915730345	0.980158024973036	1
hsa-miR-6819-3p	0.0300225352704708	0.088268736621853	3.54909237056838	0.0248707915730345	0.980158024973036	1
hsa-miR-548av-5p	0.0300225352704708	0.088268736621853	3.54909237056838	0.0248707915730345	0.980158024973036	1
hsa-miR-4999-5p	0.0300225352704708	0.088268736621853	3.54909237056838	0.0248707915730345	0.980158024973036	1
hsa-miR-181b-3p	0.0300225352704708	0.088268736621853	3.54909237056838	0.0248707915730345	0.980158024973036	1
hsa-miR-4717-3p	0.0300225352704708	0.088268736621853	3.54909237056838	0.0248707915730345	0.980158024973036	1
hsa-let-7e-3p	0.0300225352704708	0.088268736621853	3.54909237056838	0.0248707915730345	0.980158024973036	1
hsa-miR-6779-5p	0.0300225352704708	0.088268736621853	3.54909237056838	0.0248707915730345	0.980158024973036	1
hsa-miR-1271-5p	0.0300225352704708	0.088268736621853	3.54909237056838	0.0248707915730345	0.980158024973036	1
hsa-miR-6885-3p	0.0300225352704708	0.088268736621853	3.54909237056838	0.0248707915730345	0.980158024973036	1
hsa-miR-1283	0.0300225352704708	0.088268736621853	3.54909237056838	0.0248707915730345	0.980158024973036	1
hsa-miR-377-3p	0.186361292418924	-0.0843789134759312	3.54046460962927	-0.0238327233229332	0.980986038020067	1
hsa-miR-345-3p	0.0153011981389445	-0.0817577460282363	3.55025481786159	-0.0230286980013117	0.981627381321088	1
hsa-miR-455-3p	0.0153011981389445	-0.0817577460282363	3.55025481786159	-0.0230286980013117	0.981627381321088	1
hsa-miR-508-3p	0.0153011981389445	-0.0817577460282363	3.55025481786159	-0.0230286980013117	0.981627381321088	1
hsa-miR-6788-3p	0.0153011981389445	-0.0817577460282363	3.55025481786159	-0.0230286980013117	0.981627381321088	1
hsa-miR-219a-5p	0.0153011981389445	-0.0817577460282363	3.55025481786159	-0.0230286980013117	0.981627381321088	1
hsa-miR-6813-5p	0.0153011981389445	-0.0817577460282363	3.55025481786159	-0.0230286980013117	0.981627381321088	1
hsa-miR-1237-3p	0.0153011981389445	-0.0817577460282363	3.55025481786159	-0.0230286980013117	0.981627381321088	1
hsa-miR-154-3p	0.0153011981389445	-0.0817577460282363	3.55025481786159	-0.0230286980013117	0.981627381321088	1
hsa-miR-3154	0.0153011981389445	-0.0817577460282363	3.55025481786159	-0.0230286980013117	0.981627381321088	1
hsa-miR-504-5p	0.0153011981389445	-0.0817577460282363	3.55025481786159	-0.0230286980013117	0.981627381321088	1
hsa-miR-455-5p	0.0153011981389445	-0.0817577460282363	3.55025481786159	-0.0230286980013117	0.981627381321088	1
hsa-miR-4699-3p	0.0153011981389445	-0.0817577460282363	3.55025481786159	-0.0230286980013117	0.981627381321088	1
hsa-miR-556-5p	0.0153011981389445	-0.0817577460282363	3.55025481786159	-0.0230286980013117	0.981627381321088	1
hsa-miR-545-3p	0.0153011981389445	-0.0817577460282363	3.55025481786159	-0.0230286980013117	0.981627381321088	1
hsa-miR-4323	0.0153011981389445	-0.0817577460282363	3.55025481786159	-0.0230286980013117	0.981627381321088	1
hsa-miR-627-3p	0.0153011981389445	-0.0817577460282363	3.55025481786159	-0.0230286980013117	0.981627381321088	1
hsa-miR-548ai	0.0153011981389445	-0.0817577460282363	3.55025481786159	-0.0230286980013117	0.981627381321088	1
hsa-miR-548ab	0.0153011981389445	-0.0817577460282363	3.55025481786159	-0.0230286980013117	0.981627381321088	1
hsa-miR-4660	0.0153011981389445	-0.0817577460282363	3.55025481786159	-0.0230286980013117	0.981627381321088	1
hsa-miR-6855-5p	0.0153011981389445	-0.0817577460282363	3.55025481786159	-0.0230286980013117	0.981627381321088	1
hsa-miR-6769b-5p	0.0153011981389445	-0.0817577460282363	3.55025481786159	-0.0230286980013117	0.981627381321088	1
hsa-miR-4767	0.0153011981389445	-0.0817577460282363	3.55025481786159	-0.0230286980013117	0.981627381321088	1
hsa-miR-6815-3p	0.0153011981389445	-0.0817577460282363	3.55025481786159	-0.0230286980013117	0.981627381321088	1
hsa-miR-592	0.0153011981389445	-0.0817577460282363	3.55025481786159	-0.0230286980013117	0.981627381321088	1
hsa-miR-5001-5p	0.0153011981389445	-0.0817577460282363	3.55025481786159	-0.0230286980013117	0.981627381321088	1
hsa-miR-4743-5p	0.0153011981389445	-0.0817577460282363	3.55025481786159	-0.0230286980013117	0.981627381321088	1
hsa-miR-4668-5p	0.0153011981389445	-0.0817577460282363	3.55025481786159	-0.0230286980013117	0.981627381321088	1
hsa-miR-517-5p	0.0153011981389445	-0.0817577460282363	3.55025481786159	-0.0230286980013117	0.981627381321088	1
hsa-miR-1185-1-3p	0.0153011981389445	-0.0817577460282363	3.55025481786159	-0.0230286980013117	0.981627381321088	1
hsa-miR-1258	0.0153011981389445	-0.0817577460282363	3.55025481786159	-0.0230286980013117	0.981627381321088	1
hsa-miR-3907	0.0153011981389445	-0.0817577460282363	3.55025481786159	-0.0230286980013117	0.981627381321088	1
hsa-miR-3177-5p	0.0153011981389445	-0.0817577460282363	3.55025481786159	-0.0230286980013117	0.981627381321088	1
hsa-miR-935	0.0153011981389445	-0.0817577460282363	3.55025481786159	-0.0230286980013117	0.981627381321088	1
hsa-miR-7112-3p	0.0153011981389445	-0.0817577460282363	3.55025481786159	-0.0230286980013117	0.981627381321088	1
hsa-let-7a-2-3p	0.0153011981389445	-0.0817577460282363	3.55025481786159	-0.0230286980013117	0.981627381321088	1
hsa-miR-3619-5p	0.0153011981389445	-0.0817577460282363	3.55025481786159	-0.0230286980013117	0.981627381321088	1
hsa-miR-4687-5p	0.0153011981389445	-0.0817577460282363	3.55025481786159	-0.0230286980013117	0.981627381321088	1
hsa-miR-559	0.0153011981389445	-0.0817577460282363	3.55025481786159	-0.0230286980013117	0.981627381321088	1
hsa-miR-130a-5p	0.0153011981389445	-0.0817577460282363	3.55025481786159	-0.0230286980013117	0.981627381321088	1
hsa-miR-4742-5p	0.0153011981389445	-0.0817577460282363	3.55025481786159	-0.0230286980013117	0.981627381321088	1
hsa-miR-4796-5p	0.0153011981389445	-0.0817577460282363	3.55025481786159	-0.0230286980013117	0.981627381321088	1
hsa-miR-542-5p	0.0153011981389445	-0.0817577460282363	3.55025481786159	-0.0230286980013117	0.981627381321088	1
hsa-miR-380-3p	0.0153011981389445	-0.0817577460282363	3.55025481786159	-0.0230286980013117	0.981627381321088	1
hsa-miR-3191-5p	0.0153011981389445	-0.0817577460282363	3.55025481786159	-0.0230286980013117	0.981627381321088	1
hsa-miR-329-5p	0.0153011981389445	-0.0817577460282363	3.55025481786159	-0.0230286980013117	0.981627381321088	1
hsa-miR-6500-3p	0.0153011981389445	-0.0817577460282363	3.55025481786159	-0.0230286980013117	0.981627381321088	1
hsa-miR-5695	0.0153011981389445	-0.0817577460282363	3.55025481786159	-0.0230286980013117	0.981627381321088	1
hsa-miR-138-5p	0.0153011981389445	-0.0817577460282363	3.55025481786159	-0.0230286980013117	0.981627381321088	1
hsa-miR-380-5p	0.0153011981389445	-0.0817577460282363	3.55025481786159	-0.0230286980013117	0.981627381321088	1
hsa-miR-32-3p	0.0153011981389445	-0.0817577460282363	3.55025481786159	-0.0230286980013117	0.981627381321088	1
hsa-miR-9985	0.0153011981389445	-0.0817577460282363	3.55025481786159	-0.0230286980013117	0.981627381321088	1
hsa-miR-7113-3p	0.0153011981389445	-0.0817577460282363	3.55025481786159	-0.0230286980013117	0.981627381321088	1
hsa-miR-6785-5p	0.0153011981389445	-0.0817577460282363	3.55025481786159	-0.0230286980013117	0.981627381321088	1
hsa-miR-9983-3p	0.0153011981389445	-0.0817577460282363	3.55025481786159	-0.0230286980013117	0.981627381321088	1
hsa-miR-524-3p	0.0153011981389445	-0.0817577460282363	3.55025481786159	-0.0230286980013117	0.981627381321088	1
hsa-miR-1305	0.0153011981389445	-0.0817577460282363	3.55025481786159	-0.0230286980013117	0.981627381321088	1
hsa-miR-6504-5p	0.0153011981389445	-0.0817577460282363	3.55025481786159	-0.0230286980013117	0.981627381321088	1
hsa-miR-6515-5p	0.0153011981389445	-0.0817577460282363	3.55025481786159	-0.0230286980013117	0.981627381321088	1
hsa-miR-3692-5p	0.0153011981389445	-0.0817577460282363	3.55025481786159	-0.0230286980013117	0.981627381321088	1
hsa-miR-137-3p	0.0153011981389445	-0.0817577460282363	3.55025481786159	-0.0230286980013117	0.981627381321088	1
hsa-miR-3936	0.0153011981389445	-0.0817577460282363	3.55025481786159	-0.0230286980013117	0.981627381321088	1
hsa-miR-6862-3p	0.0153011981389445	-0.0817577460282363	3.55025481786159	-0.0230286980013117	0.981627381321088	1
hsa-miR-548w	0.0153011981389445	-0.0817577460282363	3.55025481786159	-0.0230286980013117	0.981627381321088	1
hsa-miR-3682-3p	0.0153011981389445	-0.0817577460282363	3.55025481786159	-0.0230286980013117	0.981627381321088	1
hsa-miR-6813-3p	0.0153011981389445	-0.0817577460282363	3.55025481786159	-0.0230286980013117	0.981627381321088	1
hsa-miR-6859-5p	0.0153011981389445	-0.0817577460282363	3.55025481786159	-0.0230286980013117	0.981627381321088	1
hsa-miR-1304-3p	0.44010318969938	0.0653962912672097	3.25797192866652	0.0200726994274553	0.983985378457653	1
hsa-miR-95-3p	1.21644299602605	-0.0430858597315834	2.1506537640404	-0.0200338429420822	0.98401637521437	1
hsa-miR-431-5p	0.154263396883087	-0.0698253955954204	3.54152343659985	-0.0197162031666402	0.9842697650345	1
hsa-miR-3173-5p	0.295300955892595	-0.0657515814986389	3.53795211812887	-0.018584644252736	0.985172452832928	1
hsa-miR-98-5p	18.2060624178422	0.0198738859729241	1.08741340577349	0.0182762929603462	0.985418439785215	1
hsa-miR-548h-3p	1.96839518818542	0.0286999128950411	1.75973895982022	0.0163091876410881	0.986987727839344	1
hsa-miR-6516-5p	0.0641957910716743	0.0534313885587908	3.54618762751739	0.0150672762332649	0.987978507780677	1
hsa-miR-2278	0.0641957910716743	0.0534313885587908	3.54618762751739	0.0150672762332649	0.987978507780677	1
hsa-miR-656-3p	0.158414117413819	-0.0465153402772513	3.54141504818613	-0.0131346762930473	0.989520345900001	1
hsa-miR-1277-5p	0.324743630155648	0.0411964248699552	3.53757649208505	0.0116453806616275	0.990708540575932	1
hsa-miR-30d-5p	446.450404717776	-0.00931198012430332	0.819204446562449	-0.0113671015378131	0.990930560494208	1
hsa-miR-629-3p	0.136886838478776	0.039786451565313	3.54236006863476	0.0112316226454774	0.991038650110212	1
hsa-miR-10a-3p	0.284344293558345	0.0313664641150883	3.5382834321383	0.0088648817192501	0.992926940383716	1
hsa-miR-411-5p	0.0900676058114123	-0.029176307458356	3.54440922639179	-0.00823164188861384	0.993432174199668	1
hsa-miR-330-5p	0.209384070611916	0.0281884312549514	3.53998728761492	0.0079628622830291	0.993646622266266	1
hsa-let-7d-5p	91.4672234520114	0.00551293204540401	0.726231908338362	0.00759114544831519	0.993943200419043	1
hsa-miR-2115-3p	0.0600450705409416	0.0190625755898828	3.54638760188186	0.00537520929177832	0.995711224147527	1
hsa-miR-940	0.0600450705409416	0.0190625755898828	3.54638760188186	0.00537520929177832	0.995711224147527	1
hsa-miR-664b-5p	0.0600450705409416	0.0190625755898828	3.54638760188186	0.00537520929177832	0.995711224147527	1
hsa-miR-551b-3p	0.0600450705409416	0.0190625755898828	3.54638760188186	0.00537520929177832	0.995711224147527	1
hsa-miR-548aq-3p	0.0600450705409416	0.0190625755898828	3.54638760188186	0.00537520929177832	0.995711224147527	1
hsa-miR-6842-3p	0.0962936866075114	0.0153297159500768	3.54417088009096	0.00432533206459939	0.996548895086145	1
hsa-miR-382-3p	0.0921429660767787	-0.0140866420713047	3.5443276172849	-0.00397441873110355	0.996828881004791	1
hsa-miR-491-5p	0.0942183263421451	0.000745711222484704	3.54424820051791	0.000210400395315355	0.99983212477423	1
hsa-miR-6741-3p	0.0942183263421451	0.000745711222484704	3.54424820051791	0.000210400395315355	0.99983212477423	1
hsa-miR-196b-3p	0	NA	NA	NA	NA	NA
hsa-miR-26a-1-3p	0	NA	NA	NA	NA	NA
hsa-miR-432-5p	6.08755084628826	1.05917322394643	1.6848665548608	0.628639236081181	NA	NA
hsa-miR-3191-3p	0	NA	NA	NA	NA	NA
hsa-miR-34b-3p	0	NA	NA	NA	NA	NA
hsa-miR-6810-3p	0	NA	NA	NA	NA	NA
hsa-miR-3192-5p	0	NA	NA	NA	NA	NA
hsa-miR-6881-5p	0	NA	NA	NA	NA	NA
hsa-miR-6866-5p	0	NA	NA	NA	NA	NA
hsa-miR-4753-5p	0	NA	NA	NA	NA	NA
hsa-miR-641	0	NA	NA	NA	NA	NA
hsa-miR-3688-5p	0	NA	NA	NA	NA	NA
hsa-miR-296-5p	5.72829084006281	0.966192746754327	1.5796321084545	0.611656816535364	NA	NA
hsa-miR-3195	0	NA	NA	NA	NA	NA
hsa-miR-6809-5p	0	NA	NA	NA	NA	NA
hsa-miR-363-5p	0	NA	NA	NA	NA	NA
hsa-miR-3661	0	NA	NA	NA	NA	NA
hsa-miR-4504	0	NA	NA	NA	NA	NA
hsa-miR-1915-3p	0	NA	NA	NA	NA	NA
hsa-miR-518e-5p	0	NA	NA	NA	NA	NA
hsa-miR-6727-3p	0	NA	NA	NA	NA	NA
hsa-miR-379-3p	0	NA	NA	NA	NA	NA
hsa-miR-6501-3p	0	NA	NA	NA	NA	NA
hsa-miR-24-1-5p	0	NA	NA	NA	NA	NA
hsa-miR-581	0	NA	NA	NA	NA	NA
hsa-miR-588	0	NA	NA	NA	NA	NA
hsa-miR-6513-5p	0	NA	NA	NA	NA	NA
hsa-miR-6865-5p	0	NA	NA	NA	NA	NA
hsa-miR-4725-3p	0	NA	NA	NA	NA	NA
hsa-miR-598-5p	0	NA	NA	NA	NA	NA
hsa-miR-6741-5p	0	NA	NA	NA	NA	NA
hsa-miR-301a-5p	0	NA	NA	NA	NA	NA
hsa-miR-4677-3p	0	NA	NA	NA	NA	NA
hsa-miR-181b-2-3p	0	NA	NA	NA	NA	NA
hsa-miR-3194-3p	0	NA	NA	NA	NA	NA
hsa-miR-548t-5p	0	NA	NA	NA	NA	NA
hsa-miR-1298-5p	0	NA	NA	NA	NA	NA
hsa-miR-4440	0	NA	NA	NA	NA	NA
hsa-miR-224-5p	0.75433690006093	-1.48169740674634	2.68531847578289	-0.551777161669572	NA	NA
hsa-miR-4750-5p	0	NA	NA	NA	NA	NA
hsa-miR-541-3p	0	NA	NA	NA	NA	NA
hsa-miR-3190-3p	0	NA	NA	NA	NA	NA
hsa-miR-548ag	0	NA	NA	NA	NA	NA
hsa-miR-579-5p	0	NA	NA	NA	NA	NA
hsa-miR-6857-3p	0	NA	NA	NA	NA	NA
hsa-miR-539-3p	0	NA	NA	NA	NA	NA
hsa-miR-4714-3p	0	NA	NA	NA	NA	NA
hsa-miR-1287-3p	0	NA	NA	NA	NA	NA
hsa-miR-3620-3p	0	NA	NA	NA	NA	NA
hsa-miR-937-5p	0	NA	NA	NA	NA	NA
hsa-miR-149-5p	0	NA	NA	NA	NA	NA
hsa-miR-3918	0	NA	NA	NA	NA	NA
hsa-miR-3064-5p	0	NA	NA	NA	NA	NA
hsa-miR-4510	0	NA	NA	NA	NA	NA
hsa-miR-4511	0	NA	NA	NA	NA	NA
hsa-miR-299-3p	0	NA	NA	NA	NA	NA
hsa-miR-495-5p	0	NA	NA	NA	NA	NA
hsa-miR-5192	0	NA	NA	NA	NA	NA
hsa-miR-3157-5p	0	NA	NA	NA	NA	NA
hsa-miR-4653-3p	0	NA	NA	NA	NA	NA
hsa-miR-3934-3p	0	NA	NA	NA	NA	NA
hsa-miR-4632-5p	0	NA	NA	NA	NA	NA
hsa-miR-301b-3p	0	NA	NA	NA	NA	NA
hsa-miR-4632-3p	0	NA	NA	NA	NA	NA
hsa-miR-3960	126.475911080229	1.77163339375178	1.34647087433555	1.31576065069067	NA	NA
hsa-miR-3175	0	NA	NA	NA	NA	NA
hsa-miR-3174	0	NA	NA	NA	NA	NA
hsa-miR-6793-5p	0	NA	NA	NA	NA	NA
hsa-miR-3155a	0	NA	NA	NA	NA	NA
hsa-miR-4753-3p	0	NA	NA	NA	NA	NA
hsa-miR-550b-3p	0	NA	NA	NA	NA	NA
hsa-miR-4728-5p	0	NA	NA	NA	NA	NA
hsa-miR-4662a-5p	0	NA	NA	NA	NA	NA
hsa-miR-6717-5p	0	NA	NA	NA	NA	NA
hsa-miR-6819-5p	0	NA	NA	NA	NA	NA
hsa-miR-665	0	NA	NA	NA	NA	NA
hsa-miR-1255a	0	NA	NA	NA	NA	NA
hsa-miR-3145-3p	0	NA	NA	NA	NA	NA
hsa-miR-3065-3p	0	NA	NA	NA	NA	NA
hsa-miR-4637	0	NA	NA	NA	NA	NA
hsa-miR-6131	0	NA	NA	NA	NA	NA
hsa-miR-7849-3p	0	NA	NA	NA	NA	NA
hsa-miR-548as-3p	0	NA	NA	NA	NA	NA
hsa-miR-1912-3p	0	NA	NA	NA	NA	NA
hsa-miR-6755-5p	0	NA	NA	NA	NA	NA
hsa-miR-548x-5p	0	NA	NA	NA	NA	NA
hsa-miR-1197	0	NA	NA	NA	NA	NA
hsa-miR-6798-5p	0	NA	NA	NA	NA	NA
hsa-miR-3164	0	NA	NA	NA	NA	NA
hsa-miR-4525	0	NA	NA	NA	NA	NA
hsa-miR-4523	0	NA	NA	NA	NA	NA
hsa-miR-4521	0	NA	NA	NA	NA	NA
hsa-miR-7705	0	NA	NA	NA	NA	NA
hsa-miR-6884-5p	0	NA	NA	NA	NA	NA
hsa-miR-933	0	NA	NA	NA	NA	NA
hsa-miR-1233-5p	0	NA	NA	NA	NA	NA
hsa-miR-1273c	0	NA	NA	NA	NA	NA
hsa-miR-3202	0	NA	NA	NA	NA	NA
hsa-miR-6836-5p	0	NA	NA	NA	NA	NA
hsa-miR-1226-5p	0	NA	NA	NA	NA	NA
hsa-miR-4298	0	NA	NA	NA	NA	NA
hsa-miR-3188	0	NA	NA	NA	NA	NA
hsa-miR-494-5p	0	NA	NA	NA	NA	NA
hsa-miR-570-5p	0	NA	NA	NA	NA	NA
hsa-miR-518a-3p	0	NA	NA	NA	NA	NA
hsa-miR-491-3p	0	NA	NA	NA	NA	NA
hsa-miR-5680	0	NA	NA	NA	NA	NA
hsa-miR-6777-5p	0	NA	NA	NA	NA	NA
hsa-miR-4474-3p	0	NA	NA	NA	NA	NA
hsa-miR-3920	0	NA	NA	NA	NA	NA
hsa-miR-522-5p	0	NA	NA	NA	NA	NA
hsa-miR-3135a	0	NA	NA	NA	NA	NA
hsa-miR-548ay-3p	0	NA	NA	NA	NA	NA
hsa-miR-6818-5p	0	NA	NA	NA	NA	NA
hsa-miR-544a	0	NA	NA	NA	NA	NA
hsa-miR-101-2-5p	0	NA	NA	NA	NA	NA
hsa-let-7c-3p	0	NA	NA	NA	NA	NA
hsa-miR-33a-3p	0	NA	NA	NA	NA	NA
hsa-miR-3913-5p	0	NA	NA	NA	NA	NA
hsa-miR-6754-5p	0	NA	NA	NA	NA	NA
hsa-miR-1262	0	NA	NA	NA	NA	NA
hsa-miR-4688	0	NA	NA	NA	NA	NA
hsa-miR-4479	0	NA	NA	NA	NA	NA
hsa-miR-3187-5p	0	NA	NA	NA	NA	NA
hsa-miR-3675-5p	0	NA	NA	NA	NA	NA
hsa-miR-4762-3p	0	NA	NA	NA	NA	NA
hsa-miR-4781-3p	0	NA	NA	NA	NA	NA
hsa-miR-5580-5p	0	NA	NA	NA	NA	NA
hsa-miR-7854-3p	0	NA	NA	NA	NA	NA
hsa-miR-4685-5p	0	NA	NA	NA	NA	NA
hsa-miR-6772-3p	0	NA	NA	NA	NA	NA
hsa-miR-548b-3p	0	NA	NA	NA	NA	NA
hsa-miR-6799-5p	0	NA	NA	NA	NA	NA
hsa-miR-6780b-5p	0	NA	NA	NA	NA	NA
hsa-miR-3940-5p	0	NA	NA	NA	NA	NA
hsa-miR-3944-5p	0	NA	NA	NA	NA	NA
hsa-miR-4722-5p	0	NA	NA	NA	NA	NA
hsa-miR-3149	0	NA	NA	NA	NA	NA
hsa-miR-2114-5p	0	NA	NA	NA	NA	NA
hsa-miR-4695-5p	0	NA	NA	NA	NA	NA
hsa-miR-6796-3p	0	NA	NA	NA	NA	NA
hsa-miR-219a-1-3p	0	NA	NA	NA	NA	NA
hsa-miR-744-5p	16.7611475620693	0.378254884994484	1.10424133430187	0.34254729762822	NA	NA
hsa-miR-6861-5p	0	NA	NA	NA	NA	NA
hsa-miR-219a-2-3p	0	NA	NA	NA	NA	NA
hsa-miR-1237-5p	0	NA	NA	NA	NA	NA
hsa-miR-3941	0	NA	NA	NA	NA	NA
hsa-miR-539-5p	0	NA	NA	NA	NA	NA
hsa-miR-519a-3p	0	NA	NA	NA	NA	NA
hsa-miR-6730-3p	0	NA	NA	NA	NA	NA
hsa-miR-106a-3p	0	NA	NA	NA	NA	NA
hsa-miR-374b-3p	0	NA	NA	NA	NA	NA
hsa-miR-548ar-3p	0	NA	NA	NA	NA	NA
hsa-miR-518b	0	NA	NA	NA	NA	NA
hsa-miR-5583-5p	0	NA	NA	NA	NA	NA
hsa-miR-651-3p	0	NA	NA	NA	NA	NA
hsa-miR-217-5p	0	NA	NA	NA	NA	NA
hsa-miR-4665-5p	0	NA	NA	NA	NA	NA
hsa-miR-6516-3p	0	NA	NA	NA	NA	NA
hsa-miR-3121-3p	0	NA	NA	NA	NA	NA
hsa-miR-135a-3p	0	NA	NA	NA	NA	NA
hsa-miR-410-5p	0	NA	NA	NA	NA	NA
hsa-miR-6789-3p	0	NA	NA	NA	NA	NA
hsa-miR-548i	0	NA	NA	NA	NA	NA
hsa-miR-6832-5p	0	NA	NA	NA	NA	NA
hsa-miR-146a-3p	0	NA	NA	NA	NA	NA
hsa-miR-6721-5p	0	NA	NA	NA	NA	NA
hsa-miR-3684	0	NA	NA	NA	NA	NA
hsa-miR-1275	0	NA	NA	NA	NA	NA
hsa-miR-133b	0	NA	NA	NA	NA	NA
hsa-miR-187-5p	0	NA	NA	NA	NA	NA
hsa-miR-605-3p	0	NA	NA	NA	NA	NA
hsa-miR-4783-3p	0	NA	NA	NA	NA	NA
hsa-miR-7703	0	NA	NA	NA	NA	NA
hsa-miR-5583-3p	0	NA	NA	NA	NA	NA
hsa-miR-3144-3p	0	NA	NA	NA	NA	NA
hsa-miR-6809-3p	0	NA	NA	NA	NA	NA
hsa-miR-4785	0	NA	NA	NA	NA	NA
hsa-miR-517c-3p	0	NA	NA	NA	NA	NA
hsa-miR-4645-3p	0	NA	NA	NA	NA	NA
hsa-miR-3939	0	NA	NA	NA	NA	NA
hsa-miR-6881-3p	0	NA	NA	NA	NA	NA
hsa-miR-3158-5p	0	NA	NA	NA	NA	NA
hsa-miR-876-3p	0	NA	NA	NA	NA	NA
hsa-miR-676-3p	0	NA	NA	NA	NA	NA
hsa-miR-7851-3p	0	NA	NA	NA	NA	NA
hsa-miR-376b-5p	0	NA	NA	NA	NA	NA
hsa-miR-4644	0	NA	NA	NA	NA	NA

## Sheet: DMIR
Column1	Column2	Column3	Column4	Column5	Column6
	baseMean	log2FoldChange	lfcSE	stat	pvalue
hsa-miR-4516	11.1967173566452	5.33886888722259	1.89899107094163	2.81142390236478	0.00493227564315196	Downregulation of STAT3, psoriasis	DOI: 10.1002/jcp.24608
hsa-miR-362-5p	7.06499461204734	4.09961977572559	1.57244445000328	2.60716349993607	0.00912957554330996	Natural killer (NK) cells	https://doi.org/10.1038/srep09993
hsa-miR-548k	3.79183308070134	3.72602116676687	1.65419413658244	2.25246909317719	0.0242926437191224	Biomarker for HNSCC	https://doi.org/10.3892/mmr.2019.10665
hsa-miR-320a-3p	2165.00969203858	2.67241339304703	0.745690475347236	3.58381055062102	0.00033861773113544	prostate cancer	doi: 10.18632/oncotarget.23781
hsa-miR-320b	128.692086471153	2.48419729614871	0.888568662522348	2.79572913262202	0.00517827802241598	AKT3 to regulate the STAT3 and SAPK/JNK signaling pathways	https://doi.org/10.1007/s10753-018-0859-7
hsa-miR-320c	55.9196776919118	2.33906788159369	0.953236266430181	2.45381755181574	0.0141348676802393	adenovirus infected cells	https://doi.org/10.1016/j.virol.2015.01.033
hsa-miR-320d	17.0827267670271	2.16796489650999	1.07315951921364	2.02017021486105	0.0433657346673843	Biomarkers of Aortic Dissection, Regulate Apoptosis of Vascular Smooth Muscle Cells	DOI: 10.1097/FJC.0000000000000568	biomarkers for influenza H7N9 infection	https://doi.org/10.1016/j.virep.2016.11.001
hsa-miR-185-5p	619.168299417102	1.81230689117802	0.643365985851159	2.81691437072226	0.00484874511129695	downregulation of ATF6	https://doi.org/10.1038/s41374-020-0447-y
hsa-miR-629-5p	38.4460625984918	3.0724286516137	0.904240859774429	3.39779895854313	0.000679303205223255	Hepatitis C Virus-infected	doi: 10.7150/ijms.11525
hsa-miR-1180-3p	10.8089634904554	2.5213005183519	1.11146719272972	2.26844349058984	0.0233021895677507	sudden death with cardiac hypertrophy patients	https://doi.org/10.1016/j.heliyon.2018.e00639
hsa-miR-502-3p	22.5978570161087	1.7105102055266	0.828097077493611	2.06559140469832	0.0388670767164548	predicts poor survival	https://doi.org/10.1016/j.biopha.2020.110219
hsa-miR-454-3p	7.25660835542467	-3.2357958295448	1.36183242101489	-2.37606021094236	0.0174986071506652	targeting TRIM3 in cervical cancer	https://doi.org/10.1016/j.bbrc.2019.06.126
hsa-miR-625-3p	15.353251196402	-1.87944207526024	0.919381510563309	-2.04424610856999	0.0409292402087903	Biomarker for Malignant Pleural Mesothelioma	https://doi.org/10.1097/JTO.0b013e3182572e83
hsa-miR-30b-5p	21.2284942807497	-1.89332734646081	0.876244542923257	-2.16072940111494	0.0307162483824365	up-regulated in pulmonary TB patients	https://doi.org/10.1016/j.tube.2016.04.005
hsa-miR-192-5p	327.92614762608	-1.93431978274034	0.902086211007167	-2.14427375026683	0.0320109588048437	Down-regulation of miR-192-5p protects from oxidative stress-induced acute liver injury	DOI: 10.1042/CS20160216
hsa-miR-451a	11732.5168801808	-1.94504012841787	0.833179120389745	-2.33448016257059	0.0195705936113719	immunopathogenesis of DCM	DOI: 10.1074/jbc.M116.765107
hsa-miR-197-3p	24.8478645145626	-1.95584503038148	0.838703281569188	-2.33198685800079	0.0197013825329142	biomarker for residual beta cell functionand glycaemic control in children with type 1 diabetes mellitus	DOI 10.1007/s00125-016-4156-4
hsa-miR-29b-3p	14.4174353051419	-2.08028530444039	1.01907181059108	-2.04135300654993	0.0412157518897541	Diarrhea-Predominant Irritable Bowel Syndrome	https://doi.org/10.1155/2016/9256209
hsa-miR-126-3p	145.365642328945	-2.11479342371462	0.852977201741181	-2.47930826216421	0.013163748346266	pathogenesis of neuroinflammatory diseases	https://doi.org/10.1038/srep45284
hsa-miR-146b-5p	37.7377610316199	-2.11800585251358	0.842012124729591	-2.51541015896151	0.0118893975177005	prognosis predictor in non-small cell lung cancer	doi:10.7150/jca.16961
hsa-miR-30c-5p	63.2340395752006	-2.22635044607483	0.938498632943623	-2.37224687167826	0.0176802730840078	up-regulated in bladder serum cancer	doi: 10.3934/mbe.2020044
hsa-miR-144-5p	48.523651667603	-2.44497086143062	0.908791609463619	-2.69035369161658	0.0071376325461373	down in disease	doi: 10.1186/s12916-014-0224-0.
hsa-miR-29a-3p	247.809016049518	-2.48113588504129	0.754431081137766	-3.28875088404293	0.00100633051264322	CYP2C19 expression/ tuberculosis	DOI: 10.1016/j.bcp.2015.08.094	https://doi.org/10.1016/j.tube.2018.12.001
hsa-miR-363-3p	45.9882657120009	-2.50813487931748	0.980683937348567	-2.55753641290242	0.0105416520832456	biomarker for acute coronary syndrome	https://doi.org/10.1186/s12872-017-0653-8
hsa-miR-99a-5p	43.6383680824978	-2.52375260468587	0.913045761882895	-2.76410308228293	0.00570795040043416	ovarian cancer	https://doi.org/10.1186/s12885-018-4974-5
hsa-miR-342-3p	56.7258671694926	-2.75349253853302	0.949699438206499	-2.89933049105828	0.00373960489025525	Cancer	doi.org/10.1016/j.febslet.2014.07.020
hsa-miR-193b-3p	5.53689783482223	-2.82812703301229	1.33936559963358	-2.11154223595558	0.0347257315917238	miRNA-193b-3p was significantly downregulated in patients with sporadic ALS (sALS)	https://doi.org/10.3389/fnmol.2017.00160
hsa-miR-190a-5p	16.5717635747902	-3.11890598215641	1.44990327789558	-2.15111313265203	0.0314672711918117	Postoperative cognitive dysfunction (POCD)	doi: 10.1186/s12864-019-6035-0
hsa-miR-365b-3p	2.80695476440379	-3.52380960788359	1.52502763291395	-2.31065295594051	0.0208520316881386	Biomarkers of Endothelial Dysfunction in Obese Children	doi: 10.1378/chest.15-0799
hsa-miR-122b-5p	3.07519384637285	-3.96038667258486	1.74544934446933	-2.26897829211362	0.0232696459967716	Type-1 Autoimmune Hepatitis	DOI:10.1371/journal.pone.01369
hsa-miR-122-3p	2.34661687271188	-4.12828116493622	1.78173029991735	-2.31700676871674	0.020503363052195	biomarkers for chronic atrophic gastritis	https://doi.org/10.1186/s12885-019-5328-7

## Sheet: tRNA
Column1	Column2	Column3	Column4	Column5	Column6	Column7
	baseMean	log2FoldChange	lfcSE	stat	pvalue	padj
Homo_sapiens_tRNA-His-GTG-1-4	2.68644509785644	-3.31005637413253	1.45002278344626	-2.28276163100386	0.0224444132154337	1
Homo_sapiens_tRNA-Lys-TTT-6-1	2.45083704509059	-3.54751313443562	1.56062231879554	-2.27314007477064	0.0230177401168563	1
Homo_sapiens_tRNA-Arg-TCT-5-1	3.70031496710893	-2.78542351984025	1.29797166465093	-2.14598176192803	0.0318744338056855	1
Homo_sapiens_tRNA-Ser-GCT-4-1	2.33788137423317	-3.48644906588702	1.65732393606631	-2.10366180685362	0.0354079583203302	1
Homo_sapiens_tRNA-Cys-GCA-1-1	1.64688698416576	-3.20802675929491	1.67031530711184	-1.92061148313485	0.0547807063911454	1
Homo_sapiens_tRNA-Gln-CTG-1-2	5.59339383670407	-1.91849157760521	1.00677971091803	-1.9055723479527	0.0567057125958581	1
Homo_sapiens_tRNA-Arg-TCT-3-2	2.48779026427024	-2.69920225576446	1.49273291097239	-1.80822854237612	0.0705709380818272	1
Homo_sapiens_tRNA-Leu-TAG-3-1	3.71823073942831	-2.12023190741687	1.21626806883273	-1.74322746913161	0.0812938890342291	1
Homo_sapiens_tRNA-Arg-TCT-4-1	2.26427583940473	-2.95504101949021	1.81517192031951	-1.62796756957879	0.103531762477653	1
Homo_sapiens_tRNA-Glu-TTC-2-1	69.9304382511045	-0.629487284886897	0.390337666995502	-1.61267368771293	0.106815419966075	1
Homo_sapiens_tRNA-Asp-GTC-2-3	46.7588611608703	-0.754646204206705	0.469333622307556	-1.6079099564535	0.107854900931341	1
Homo_sapiens_tRNA-Ala-TGC-6-1	1.86770921456422	2.7509606643699	1.79308185400343	1.53420807768915	0.124978471055366	1
Homo_sapiens_tRNA-Leu-CAA-4-1	4.93984125261004	-1.64873526823577	1.14241614129108	-1.44320025658293	0.148964067284487	1
Homo_sapiens_tRNA-Lys-TTT-3-3	3.07803284337564	-1.78459901198982	1.24001222659152	-1.4391785610818	0.150099937988897	1
Homo_sapiens_tRNA-Asp-GTC-2-8	45.0849754218527	-0.736290893935556	0.517034790171175	-1.4240645077129	0.154427799426162	1
Homo_sapiens_tRNA-Gly-CCC-1-1	28.9004999465464	1.07943555718127	0.767111556300148	1.40714287031144	0.159385028079669	1
Homo_sapiens_tRNA-Lys-TTT-3-1	4.71498753243431	-1.33995966239563	0.974588050870306	-1.37489851347864	0.169162910209155	1
Homo_sapiens_tRNA-Thr-CGT-4-1	1.75220642697131	-2.16480244438963	1.65743902416643	-1.30611287222368	0.191514176156833	1
Homo_sapiens_tRNA-Cys-GCA-6-1	2.26002424193681	-4.21089286409016	3.22941271680448	-1.3039190816889	0.192261173480777	1
Homo_sapiens_tRNA-Glu-TTC-2-2	69.6045063030935	-0.518460108912069	0.401147762694632	-1.29244173126983	0.196204212652026	1
Homo_sapiens_tRNA-Glu-TTC-14-1	4.03522031250485	1.5200393690833	1.1795934944136	1.28861287916727	0.197532703686027	1
Homo_sapiens_tRNA-Arg-TCT-1-1	7.25926100832826	-1.09807404466148	0.853799955088093	-1.28610225160785	0.19840737842814	1
Homo_sapiens_tRNA-Arg-TCT-2-1	3.87131091323769	-1.57782248542117	1.25039698951906	-1.26185723306008	0.207000163358787	1
Homo_sapiens_tRNA-Leu-CAA-1-2	1.7428181773707	2.51843352769459	2.02688193519143	1.24251614461043	0.214046187569897	1
Homo_sapiens_tRNA-Val-TAC-1-2	7.46451057816206	1.0991637332355	0.900029235903506	1.22125336532217	0.221990104456806	1
Homo_sapiens_tRNA-Asp-GTC-3-1	12.6076461766999	1.01554481391931	0.860341440034358	1.1803974174239	0.23784218863364	1
Homo_sapiens_tRNA-Gln-CTG-6-1	2.12310732868325	-1.71323835966547	1.4566678323186	-1.17613523251796	0.239540840798701	1
Homo_sapiens_tRNA-Asp-GTC-2-5	40.668574688494	-0.558518939341421	0.485081560919297	-1.15139181601327	0.249571079190743	1
Homo_sapiens_tRNA-Gly-CCC-2-2	44.5443054009178	0.734808501304319	0.644832938718416	1.13953313669852	0.254480855412356	1
Homo_sapiens_tRNA-Gly-CCC-1-2	30.4221898171502	0.830191942455691	0.768636224821197	1.08008433072331	0.280104628826452	1
Homo_sapiens_tRNA-Asp-GTC-2-2	36.9595447688648	-0.547750807411822	0.510695339848874	-1.07255885196429	0.28346909519749	1
Homo_sapiens_tRNA-Pro-TGG-1-1	3.52011625004666	1.68686779629628	1.5930520441508	1.05889057579126	0.289649616747686	1
Homo_sapiens_tRNA-Arg-CCT-4-1	4.98848875256399	-0.995921036773253	0.979479759063455	-1.01678572482755	0.309255374482268	1
Homo_sapiens_tRNA-Gln-CTG-1-5	4.30991770186291	-1.13113703380255	1.11882283933141	-1.01100638460196	0.312013374014495	1
Homo_sapiens_tRNA-Leu-AAG-1-2	0.418183203597286	-2.95812653938657	2.93691852501581	-1.00722117899769	0.313828497592046	1
Homo_sapiens_tRNA-Val-CAC-5-1	1.66326625827788	1.62838490489489	1.63476177352732	0.996099206174448	0.319201945543023	1
Homo_sapiens_tRNA-Leu-CAG-1-6	1.76359271023892	-1.5488612780421	1.58085448075989	-0.979762082400898	0.327203572989389	1
Homo_sapiens_tRNA-Glu-TTC-1-2	9.9534370120029	0.760397893315663	0.791197603307954	0.961072038308105	0.336515947832439	1
Homo_sapiens_tRNA-Asp-GTC-2-4	40.0567698954313	-0.459404650527767	0.493187664825916	-0.931500690898112	0.351594627376023	1
Homo_sapiens_tRNA-Asp-GTC-2-9	38.7369583373114	-0.496554308934178	0.535573518756691	-0.927144997920931	0.353851255649403	1
Homo_sapiens_tRNA-Leu-CAG-1-4	1.38292993458599	1.64782442980683	1.81753171850884	0.906627605464164	0.364603758454954	1
Homo_sapiens_tRNA-His-GTG-1-8	2.36438636015341	-1.22321415353404	1.35698574857864	-0.901420044252696	0.367365027992872	1
Homo_sapiens_tRNA-Leu-TAG-1-1	0.565651606388436	-2.22841031468157	2.48016359668495	-0.898493275871044	0.368922628432689	1
Homo_sapiens_tRNA-Gly-TCC-2-6	7.23887681763995	-0.777203501938991	0.867557792319439	-0.895852136675664	0.370331740118375	1
Homo_sapiens_tRNA-Gly-GCC-1-1	9.1231061209882	0.674403798187177	0.753769543321244	0.894708209110749	0.370943089243234	1
Homo_sapiens_tRNA-Glu-CTC-2-1	171.441017438077	0.393081389662905	0.440017834508978	0.893330585342183	0.371680163525606	1
Homo_sapiens_tRNA-Asn-GTT-1-1	0.843719947930483	-1.98657836550508	2.22926499145635	-0.891136035024381	0.372856195014594	1
Homo_sapiens_tRNA-Lys-CTT-2-5	7.30733878602367	0.872806757072877	0.980621867329992	0.890054348318103	0.373436704189656	1
Homo_sapiens_tRNA-Lys-TTT-3-5	3.80364824579984	-0.953700660730595	1.07319745471227	-0.888653487336386	0.37418933570171	1
Homo_sapiens_tRNA-Ala-AGC-3-1	1.94181238904872	-1.32480987638306	1.49103688155392	-0.888515832688441	0.374263343117059	1
Homo_sapiens_tRNA-Pro-TGG-2-1	1.40731927399038	-1.55418837028849	1.75585038289763	-0.885148521438172	0.376076532652352	1
Homo_sapiens_tRNA-Gly-GCC-5-1	51.6488237908105	0.560891481293708	0.639746404267757	0.876740342035521	0.380627689315217	1
Homo_sapiens_tRNA-Ile-AAT-8-1	0.875666664326155	-1.98375958051173	2.27608009001916	-0.871568443136389	0.383443852389268	1
Homo_sapiens_tRNA-Leu-AAG-3-1	0.477301413390302	-2.27260306511052	2.60929893970311	-0.870963089177166	0.383774307216399	1
Homo_sapiens_tRNA-Glu-CTC-1-5	169.980491334843	0.357507839211391	0.414462232563747	0.862582428801649	0.388367094664012	1
Homo_sapiens_tRNA-Asn-GTT-9-2	0.280431007582854	-3.0544932124302	3.56918080348412	-0.855796716559863	0.392110231720336	1
Homo_sapiens_tRNA-Met-CAT-4-1	0.280431007582854	-3.0544932124302	3.56918080348412	-0.855796716559863	0.392110231720336	1
Homo_sapiens_tRNA-Pro-AGG-1-1	1.00858758768038	-1.89293630776654	2.22070719418969	-0.852402474634776	0.393990747147022	1
Homo_sapiens_tRNA-Val-CAC-1-6	3.88953777863327	1.00627210637597	1.18353792800443	0.850223793058034	0.395200675904212	1
Homo_sapiens_tRNA-Phe-GAA-1-6	1.00574708228626	-1.96882987113321	2.33006144752182	-0.844969077200599	0.398128104416865	1
Homo_sapiens_tRNA-Lys-TTT-3-2	2.73537973571971	-1.01817495858675	1.20753055732272	-0.843187737496432	0.399123455411565	1
Homo_sapiens_tRNA-Arg-CCT-3-1	1.37810486224911	-1.60258496626977	1.90841752282099	-0.839745468224827	0.401051114592587	1
Homo_sapiens_tRNA-Gln-CTG-1-1	7.04849566682272	-0.803810933139989	0.9636681585268	-0.834115899781111	0.404215676262611	1
Homo_sapiens_tRNA-Gln-CTG-1-4	3.73138044950395	-0.925684068264599	1.11323855902864	-0.831523540715576	0.405677935285107	1
Homo_sapiens_tRNA-Ala-AGC-4-1	2.44430988999751	1.14448112728089	1.38163068709851	0.828355318080227	0.407469303218795	1
Homo_sapiens_tRNA-Thr-TGT-2-1	1.36459071849583	1.47532080516008	1.78383923965195	0.827048072699605	0.408209814609513	1
Homo_sapiens_tRNA-Val-CAC-1-7	1.41843841348619	1.40453183752919	1.71283159081063	0.820005799206721	0.412212801209955	1
Homo_sapiens_tRNA-Ser-GCT-4-2	0.797398211978715	-1.72143590050596	2.12463488178734	-0.810226696013678	0.41780989693902	1
Homo_sapiens_tRNA-Asp-GTC-2-1	36.6729680342596	-0.401183342067712	0.495182908421491	-0.810172029859786	0.417841310569881	1
Homo_sapiens_tRNA-Arg-TCT-3-1	4.07635956590808	-1.0647791318756	1.31737700878306	-0.808256956646905	0.418942675658134	1
Homo_sapiens_tRNA-iMet-CAT-1-6	14.0786169228664	0.668562614650126	0.835485507578781	0.80020851180005	0.423589999028833	1
Homo_sapiens_tRNA-iMet-CAT-1-8	16.856840165739	0.631458500957164	0.791481434827871	0.79781846190049	0.424975846062577	1
Homo_sapiens_tRNA-Lys-TTT-1-1	0.777013441970929	-1.80300815786446	2.26712700072536	-0.79528326259958	0.426448747415471	1
Homo_sapiens_tRNA-Ser-GCT-3-1	1.28721759631727	1.4230408603373	1.79193834430636	0.794134946025803	0.427116875331902	1
Homo_sapiens_tRNA-Leu-AAG-1-3	0.411157620037484	-2.17903364337136	2.75913014473591	-0.78975384598247	0.429671538111156	1
Homo_sapiens_tRNA-Asp-GTC-2-7	33.9553611504324	-0.459730649517326	0.58291055027609	-0.788681298184737	0.430298301223315	1
Homo_sapiens_tRNA-Gly-GCC-2-1	73.0869486175473	0.375247856381395	0.480562174659473	0.780851835971684	0.434889642546004	1
Homo_sapiens_tRNA-Arg-TCG-2-1	0.291708188610577	-2.77653767261778	3.56447128076171	-0.778947971219015	0.436010363916705	1
Homo_sapiens_tRNA-Ser-CGA-4-1	7.13146614034475	0.907551987554407	1.17376467558057	0.773197563732709	0.43940546776337	1
Homo_sapiens_tRNA-iMet-CAT-1-5	15.8804720131801	0.575535639171988	0.749953309200094	0.767428628038002	0.442826712897665	1
Homo_sapiens_tRNA-Gly-GCC-1-4	11.4992253340653	0.600393282406983	0.782688748762172	0.767090728410891	0.443027574038692	1
Homo_sapiens_tRNA-His-GTG-1-7	1.06956590530896	-1.37884851078582	1.80833716929763	-0.762495254865202	0.44576447413795	1
Homo_sapiens_tRNA-Lys-CTT-1-2	16.1964696634646	-0.522908544443974	0.692686473396321	-0.754899315241561	0.450309396686276	1
Homo_sapiens_tRNA-Ala-AGC-5-1	0.810874829158642	1.74567394699102	2.31386921326843	0.754439333468284	0.45058546065632	1
Homo_sapiens_tRNA-Phe-GAA-1-5	0.493677669852846	-1.81902284560582	2.42721275386011	-0.749428678105343	0.453598871282533	1
Homo_sapiens_tRNA-Asp-GTC-2-11	40.7830975839488	-0.356283418102835	0.481611866429896	-0.739772922839092	0.459437791459998	1
Homo_sapiens_tRNA-Gly-GCC-2-5	68.2313990724776	0.362294552804125	0.500641926329935	0.723660032750362	0.469274475809025	1
Homo_sapiens_tRNA-Ala-CGC-2-1	3.69157396242401	0.874551811430522	1.21350186725444	0.720684355772112	0.471103739809771	1
Homo_sapiens_tRNA-Cys-GCA-16-1	0.115197833958985	-2.56341034810738	3.57670978660448	-0.716695091591686	0.47356225519361	1
Homo_sapiens_tRNA-Phe-GAA-2-1	0.305717674292699	-2.54532644281237	3.56111906723585	-0.714754658509091	0.474760656841752	1
Homo_sapiens_tRNA-Met-CAT-5-2	0.305717674292699	-2.54532644281237	3.56111906723585	-0.714754658509091	0.474760656841752	1
Homo_sapiens_tRNA-Cys-GCA-21-1	0.305717674292699	-2.54532644281237	3.56111906723585	-0.714754658509091	0.474760656841752	1
Homo_sapiens_tRNA-Ser-TGA-4-1	0.255682334627815	-2.49792002639652	3.56288483977136	-0.701094797820301	0.483243856647895	1
Homo_sapiens_tRNA-Ile-AAT-2-1	0.493629817650866	-2.15628005394901	3.12174240834055	-0.690729654114943	0.489735450172398	1
Homo_sapiens_tRNA-Asn-GTT-6-1	0.493629817650866	-2.15628005394901	3.12174240834055	-0.690729654114943	0.489735450172398	1
Homo_sapiens_tRNA-Ser-AGA-2-5	1.26494994663405	-1.34060685007556	1.94686591972561	-0.688597420342384	0.491076644894561	1
Homo_sapiens_tRNA-Gly-GCC-1-5	7.9684607577239	0.549278138582656	0.807227815535997	0.680449964695452	0.49621959323771	1
Homo_sapiens_tRNA-Ile-AAT-7-2	0.574321090440612	-1.66389412784656	2.45387426983782	-0.678068207608913	0.497728447436349	1
Homo_sapiens_tRNA-Arg-CCG-1-3	0.314262550666024	-2.40053832527107	3.55925228490806	-0.674450174675685	0.500025152682164	1
Homo_sapiens_tRNA-Ala-AGC-6-1	1.20766871132655	-1.50451464408257	2.25500347071339	-0.667189502642585	0.504651095498516	1
Homo_sapiens_tRNA-Gln-TTG-3-3	1.2363817293873	-1.16569107867722	1.76590645892375	-0.660109187996097	0.50918376291597	1
Homo_sapiens_tRNA-Cys-GCA-2-2	1.47938340316825	1.0941423315671	1.68612887808123	0.648907889420773	0.51639791497936	1
Homo_sapiens_tRNA-Asp-GTC-1-1	44.8558105229555	0.332548125423036	0.512832049739458	0.64845425630474	0.51669118795481	1
Homo_sapiens_tRNA-Glu-CTC-1-4	169.505930324657	0.260397766012412	0.404828753679436	0.643229423912435	0.520075243522896	1
Homo_sapiens_tRNA-Ala-AGC-8-1	3.75016988482039	0.768378731248148	1.20839025748386	0.635869684060582	0.524861363624233	1
Homo_sapiens_tRNA-Ile-TAT-2-1	0.797032678104739	-1.30998808221339	2.09115076331913	-0.626443633425139	0.531023997457256	1
Homo_sapiens_tRNA-Met-CAT-1-1	2.22321227903788	-0.869175884496	1.38755860680675	-0.626406611030485	0.531048274409208	1
Homo_sapiens_tRNA-Cys-GCA-13-1	0.0575989169794923	-2.22572629827516	3.58234413294019	-0.621304435218626	0.534399336060587	1
Homo_sapiens_tRNA-Thr-AGT-4-1	0.0575989169794923	-2.22572629827516	3.58234413294019	-0.621304435218626	0.534399336060587	1
Homo_sapiens_tRNA-Ile-AAT-4-1	0.0575989169794923	-2.22572629827516	3.58234413294019	-0.621304435218626	0.534399336060587	1
Homo_sapiens_tRNA-Leu-TAA-2-1	0.0575989169794923	-2.22572629827516	3.58234413294019	-0.621304435218626	0.534399336060587	1
Homo_sapiens_tRNA-Leu-AAG-2-1	0.464463258111573	-1.80910479698706	2.92394145033674	-0.618721280064864	0.536099988701767	1
Homo_sapiens_tRNA-Gln-CTG-1-3	5.02368481905652	-0.62285848718336	1.01426883855848	-0.614096049789512	0.53915185844257	1
Homo_sapiens_tRNA-Val-AAC-1-3	1.48028275716911	1.05069401459579	1.71665376917513	0.612059364248309	0.540498481680737	1
Homo_sapiens_tRNA-Lys-CTT-11-1	0.206628294021648	-2.15670344011549	3.5633751146584	-0.605241763979214	0.545018369689805	1
Homo_sapiens_tRNA-Gly-CCC-3-1	0.336816912721472	-2.13587863264625	3.53240884572329	-0.604652158323113	0.545410142520868	1
Homo_sapiens_tRNA-Gln-CTG-2-1	3.38388872310357	-0.729996336440903	1.21982287142769	-0.598444539399812	0.549543354447677	1
Homo_sapiens_tRNA-Val-TAC-2-1	3.31647141957621	0.692459274037321	1.17389965595207	0.589879442017309	0.555271477635523	1
Homo_sapiens_tRNA-Ala-TGC-1-1	1.02101121966859	-1.20240700155814	2.03935921113683	-0.589600397513032	0.555458585139902	1
Homo_sapiens_tRNA-Arg-ACG-1-2	0.668864864911789	1.37648041187521	2.33893272372553	0.588507911284727	0.556191425242991	1
Homo_sapiens_tRNA-Thr-TGT-5-1	0.745329259085543	1.27868724930898	2.18874475649108	0.584210308450461	0.559078826926793	1
Homo_sapiens_tRNA-Phe-GAA-1-2	0.645636530282161	-1.54663065601905	2.65188610031927	-0.583219111798522	0.559745806980835	1
Homo_sapiens_tRNA-Leu-AAG-2-3	0.489749924821419	-1.66268418542557	2.87883501499961	-0.577554523535556	0.563564917482966	1
Homo_sapiens_tRNA-Asn-GTT-2-3	0.35629100771239	-1.97788468221141	3.48333337013969	-0.567813778367155	0.570161423007767	1
Homo_sapiens_tRNA-Ala-TGC-3-1	5.04458316593153	-0.613771355225121	1.09722520070769	-0.559385033108288	0.575898973644798	1
Homo_sapiens_tRNA-Leu-CAG-1-5	1.60473482094072	-0.964692843324975	1.74393557083472	-0.553170002067927	0.580147006070318	1
Homo_sapiens_tRNA-Gly-GCC-2-2	62.3319016667725	0.307423240399566	0.561282923775779	0.547715291838053	0.583887410445256	1
Homo_sapiens_tRNA-Tyr-GTA-5-3	0.0688760980072159	-1.94776983267342	3.57765198439954	-0.544426859059162	0.586147767102338	1
Homo_sapiens_tRNA-Leu-AAG-1-1	0.0688760980072159	-1.94776983267342	3.57765198439954	-0.544426859059162	0.586147767102338	1
Homo_sapiens_tRNA-Lys-CTT-5-1	0.0688760980072159	-1.94776983267342	3.57765198439954	-0.544426859059162	0.586147767102338	1
Homo_sapiens_tRNA-Ile-GAT-1-1	0.0688760980072159	-1.94776983267342	3.57765198439954	-0.544426859059162	0.586147767102338	1
Homo_sapiens_tRNA-Arg-CCG-2-1	4.01143644221539	-0.599526833744013	1.1072138730353	-0.541473375961664	0.58818134379622	1
Homo_sapiens_tRNA-Gln-CTG-5-1	0.922255157540647	1.12603986105851	2.1002130323696	0.536155067939961	0.591851384084844	1
Homo_sapiens_tRNA-Asn-GTT-2-8	1.15745486002916	-0.971146031937997	1.81622935551513	-0.534704512394886	0.592854200716426	1
Homo_sapiens_tRNA-Met-CAT-3-1	1.79042873756189	-0.91383553548002	1.71166688305648	-0.533886321296471	0.593420186384896	1
Homo_sapiens_tRNA-Ala-AGC-2-1	1.82103991704198	0.852629864779408	1.60990145786718	0.529616182787353	0.596378071928967	1
Homo_sapiens_tRNA-Val-CAC-6-1	0.151761681696554	-1.88863578441529	3.56654820748007	-0.529541639295463	0.596429767105219	1
Homo_sapiens_tRNA-Gly-CCC-2-1	54.7931689955386	0.302730649988153	0.572038976120919	0.529213327457186	0.59665747240939	1
Homo_sapiens_tRNA-Gly-TCC-2-4	7.26359416434497	-0.474599402580204	0.898973509944	-0.527934802672627	0.59754458819265	1
Homo_sapiens_tRNA-Glu-CTC-1-1	166.723047469459	0.215305619464765	0.408638911372487	0.526884771549588	0.598273609643147	1
Homo_sapiens_tRNA-Arg-CCT-1-1	1.59655880069363	-0.844274106764604	1.61466579746286	-0.522878547431437	0.601058774220721	1
Homo_sapiens_tRNA-Cys-GCA-4-1	1.13016583121764	0.964176941624042	1.85463717309264	0.519873620356839	0.603151662706925	1
Homo_sapiens_tRNA-Tyr-GTA-5-4	1.3815713690026	-1.16201826413944	2.2492768789836	-0.516618596401761	0.60542243149005	1
Homo_sapiens_tRNA-Tyr-GTA-8-1	0.441107204266325	-1.53171381286526	2.98965579642823	-0.51233784661606	0.608414581941853	1
Homo_sapiens_tRNA-Lys-CTT-1-1	13.3381740242223	-0.385869786236401	0.76251455341656	-0.506049077368365	0.612822197349637	1
Homo_sapiens_tRNA-Asn-GTT-2-2	0.519454478115518	-1.40218727639435	2.79502558628349	-0.501672429503164	0.615897961351297	1
Homo_sapiens_tRNA-Pro-CGG-1-2	0.542008840170965	-1.25847370902754	2.51023483783356	-0.501337042279941	0.616133939898286	1
Homo_sapiens_tRNA-Gly-GCC-2-4	61.7901204045462	0.265342310306246	0.531754235617674	0.498994258123831	0.617783429106922	1
Homo_sapiens_tRNA-Asp-GTC-2-10	36.6264709671389	-0.246322038099758	0.494191995121368	-0.498433889118872	0.618178255547762	1
Homo_sapiens_tRNA-Pro-TGG-3-5	0.317167315201254	-1.49320087487567	3.03626213427663	-0.491789183160042	0.622868384059199	1
Homo_sapiens_tRNA-Gly-GCC-4-1	1.30374658346925	-0.936758746665634	1.91838287907575	-0.488306456903407	0.625332788629132	1
Homo_sapiens_tRNA-Gln-TTG-4-1	0.165771167378675	-1.73036462739601	3.56472120269226	-0.485413733362697	0.627382892509454	1
Homo_sapiens_tRNA-Val-AAC-3-1	0.606449480130082	-1.10949483634112	2.28958382153359	-0.484583628651765	0.627971729044613	1
Homo_sapiens_tRNA-Cys-GCA-9-3	0.0828855836893377	-1.71655809173055	3.57431217926894	-0.4802485081428	0.631050698116175	1
Homo_sapiens_tRNA-Trp-CCA-3-1	0.0828855836893377	-1.71655809173055	3.57431217926894	-0.4802485081428	0.631050698116175	1
Homo_sapiens_tRNA-Gln-CTG-7-1	0.0828855836893377	-1.71655809173055	3.57431217926894	-0.4802485081428	0.631050698116175	1
Homo_sapiens_tRNA-His-GTG-1-5	1.43568015601308	-0.739505942901533	1.56715948594414	-0.471876633829654	0.63701484720566	1
Homo_sapiens_tRNA-Leu-TAA-1-1	2.92066828160793	0.659679091849209	1.40192399285995	0.470552679894901	0.63796020635502	1
Homo_sapiens_tRNA-Val-CAC-1-1	1.50286129808649	-0.72718908994184	1.54939822143598	-0.46933646875358	0.638829151788755	1
Homo_sapiens_tRNA-Ala-AGC-8-2	1.26893780448882	0.832167460460514	1.78212129262073	0.466953323495033	0.640533273398564	1
Homo_sapiens_tRNA-Pro-AGG-2-6	1.21621164068782	0.893200833265367	1.92228227029891	0.464656438373369	0.642177508499424	1
Homo_sapiens_tRNA-Arg-ACG-2-3	0.754717508686151	-0.932508853915511	2.02454083635894	-0.46060263995099	0.645083717222911	1
Homo_sapiens_tRNA-Cys-GCA-14-1	0.92097256716981	-1.12609238624777	2.47702154258178	-0.454615499659341	0.64938588194833	1
Homo_sapiens_tRNA-Val-CAC-1-4	3.37435704892792	0.521429437909001	1.15243120874461	0.452460358546705	0.650937372895472	1
Homo_sapiens_tRNA-Pro-CGG-1-3	0.697943297833688	-1.07069696735131	2.37787276005104	-0.450275130502916	0.652512068929673	1
Homo_sapiens_tRNA-Cys-GCA-10-1	0.091430460062663	-1.57177006039485	3.57245231690588	-0.43996950021048	0.659959197544791	1
Homo_sapiens_tRNA-Trp-CCA-3-3	0.091430460062663	-1.57177006039485	3.57245231690588	-0.43996950021048	0.659959197544791	1
Homo_sapiens_tRNA-SeC-TCA-1-1	27.1699247256178	-0.275009341722386	0.625160745391296	-0.439901807254796	0.660008226893893	1
Homo_sapiens_tRNA-Leu-CAG-1-2	0.858466603236754	0.892726921383665	2.05187360025478	0.435078906065565	0.663505153992605	1
Homo_sapiens_tRNA-Ile-TAT-3-1	0.0941627647170613	-1.550952072605	3.57219852333951	-0.434172978481352	0.664162833760872	1
Homo_sapiens_tRNA-Gln-TTG-3-2	1.395988189009	-0.713329242325731	1.64649258131294	-0.43324169839679	0.664839188476073	1
Homo_sapiens_tRNA-Cys-GCA-2-4	2.18481734575245	0.624533315374901	1.45896705016759	0.428065400999401	0.668603505752763	1
Homo_sapiens_tRNA-Ser-AGA-1-1	0.457286281996108	-1.24511634729544	2.93608989940699	-0.424072964369015	0.671512601689852	1
Homo_sapiens_tRNA-Ser-TGA-1-1	2.52813158379304	-0.54655961604467	1.29743480966075	-0.421261717332513	0.673563981626476	1
Homo_sapiens_tRNA-Ser-CGA-3-1	0.900301084789802	-0.876960574075188	2.0869595715183	-0.420209661003249	0.674332297764211	1
Homo_sapiens_tRNA-Phe-GAA-1-4	0.624528889986327	-0.936643245485774	2.27473168537484	-0.41175987986092	0.680515430531514	1
Homo_sapiens_tRNA-Glu-CTC-1-6	164.678977214801	0.182911607701237	0.446920924374593	0.4092706287073	0.682341067535494	1
Homo_sapiens_tRNA-Val-AAC-1-5	1.19395625162596	0.736550579177837	1.81556403711917	0.405686918290446	0.684972655410178	1
Homo_sapiens_tRNA-Lys-CTT-2-4	5.33464152131088	-0.400404063993935	0.990685757332606	-0.404168588303936	0.686088750830207	1
Homo_sapiens_tRNA-Lys-TTT-5-1	1.60990049536112	-0.627963269794572	1.56115806880534	-0.402241952523818	0.687505970021477	1
Homo_sapiens_tRNA-Trp-CCA-1-1	0.196870405807448	-1.42602878236021	3.56168633836195	-0.400380226355376	0.688876486055169	1
Homo_sapiens_tRNA-Asn-GTT-3-1	0.202335015116244	-1.39624616388793	3.5614200276179	-0.392047597042865	0.695023045753874	1
Homo_sapiens_tRNA-Pro-AGG-2-3	2.13742923879237	-0.644540487892554	1.65097007265657	-0.390401073022134	0.696239994530462	1
Homo_sapiens_tRNA-Ser-AGA-4-1	0.108172250399183	-1.39268099527144	3.57037439878089	-0.390065813755267	0.696487881217998	1
Homo_sapiens_tRNA-Ile-AAT-12-1	0.108172250399183	-1.39268099527144	3.57037439878089	-0.390065813755267	0.696487881217998	1
Homo_sapiens_tRNA-Met-CAT-5-1	0.108172250399183	-1.39268099527144	3.57037439878089	-0.390065813755267	0.696487881217998	1
Homo_sapiens_tRNA-Ile-AAT-5-4	0.108172250399183	-1.39268099527144	3.57037439878089	-0.390065813755267	0.696487881217998	1
Homo_sapiens_tRNA-Cys-GCA-5-1	0.108172250399183	-1.39268099527144	3.57037439878089	-0.390065813755267	0.696487881217998	1
Homo_sapiens_tRNA-Ile-GAT-1-3	0.108172250399183	-1.39268099527144	3.57037439878089	-0.390065813755267	0.696487881217998	1
Homo_sapiens_tRNA-Tyr-GTA-5-5	0.0112771810277236	-1.39510599504606	3.589883533229	-0.388621519927472	0.697556145141917	1
Homo_sapiens_tRNA-Thr-TGT-1-1	0.0112771810277236	-1.39510599504606	3.589883533229	-0.388621519927472	0.697556145141917	1
Homo_sapiens_tRNA-Thr-AGT-2-1	0.0112771810277236	-1.39510599504606	3.589883533229	-0.388621519927472	0.697556145141917	1
Homo_sapiens_tRNA-Asn-GTT-5-1	0.0112771810277236	-1.39510599504606	3.589883533229	-0.388621519927472	0.697556145141917	1
Homo_sapiens_tRNA-Cys-GCA-2-3	1.00461094493508	0.756206921120973	1.9477926786966	0.388237890711757	0.697839995254486	1
Homo_sapiens_tRNA-Gly-TCC-2-5	7.51192748395366	-0.345295906266689	0.894406237937379	-0.386061603352619	0.69945104566473	1
Homo_sapiens_tRNA-Leu-TAA-3-1	0.372231106259109	-1.32003987530704	3.45661273288468	-0.381888275405795	0.702544237264144	1
Homo_sapiens_tRNA-Pro-TGG-3-4	0.387514853820013	-1.0485295565574	2.82286016774001	-0.371442258649621	0.710308155376705	1
Homo_sapiens_tRNA-Gly-GCC-3-1	70.8034974144347	0.179045574571627	0.486647237509121	0.367916553863663	0.712935456483222	1
Homo_sapiens_tRNA-Cys-GCA-9-4	0.1654056335047	-1.31213729639204	3.56951416580882	-0.36759548651202	0.713174880789456	1
Homo_sapiens_tRNA-Cys-GCA-22-1	0.1654056335047	-1.31213729639204	3.56951416580882	-0.36759548651202	0.713174880789456	1
Homo_sapiens_tRNA-Val-TAC-1-1	7.95045293152857	0.296391487874449	0.82220554212707	0.360483446885648	0.718485633201576	1
Homo_sapiens_tRNA-iMet-CAT-1-1	16.1351286019301	-0.266860651712972	0.745054891608893	-0.358175826665208	0.720211736339084	1
Homo_sapiens_tRNA-Gly-GCC-1-2	10.4368495968536	0.261557250735982	0.734636464501321	0.356036302817517	0.721813378435816	1
Homo_sapiens_tRNA-Lys-CTT-4-1	2.58647989291286	0.491356836017912	1.3951327665656	0.352193603213468	0.724693073910938	1
Homo_sapiens_tRNA-Glu-TTC-4-1	4.62144191492516	-0.34219185957031	0.979103056604932	-0.349495241856225	0.726717542338013	1
Homo_sapiens_tRNA-Lys-CTT-2-1	4.09601658331012	0.39370320174566	1.14198050795473	0.344754747566381	0.730278755824196	1
Homo_sapiens_tRNA-Thr-TGT-3-1	0.62897766618701	0.915764562391082	2.67977569617283	0.341731796321217	0.732552741115926	1
Homo_sapiens_tRNA-Lys-TTT-4-1	0.657086171190715	-0.779296295131846	2.29101580672999	-0.340153172598206	0.733741180581191	1
Homo_sapiens_tRNA-His-GTG-1-1	1.63559852145151	-0.536913037877207	1.59279632622141	-0.33708832010614	0.736050321912951	1
Homo_sapiens_tRNA-Ala-TGC-2-1	1.26979874917995	-0.576591872403604	1.74125444993562	-0.331135907463106	0.740541829932416	1
Homo_sapiens_tRNA-Met-CAT-6-1	1.48629577974854	-0.57924518368111	1.76749039034254	-0.327721829123412	0.743121996854892	1
Homo_sapiens_tRNA-Tyr-GTA-2-1	0.397517772968954	-1.0102410437367	3.10386260272127	-0.32547866095973	0.744818830284135	1
Homo_sapiens_tRNA-Arg-CCT-5-1	0.0252866667098454	-1.16389443529598	3.58655507886617	-0.324515979736166	0.745547426227148	1
Homo_sapiens_tRNA-Cys-GCA-20-1	0.0252866667098454	-1.16389443529598	3.58655507886617	-0.324515979736166	0.745547426227148	1
Homo_sapiens_tRNA-Thr-AGT-1-1	0.0252866667098454	-1.16389443529598	3.58655507886617	-0.324515979736166	0.745547426227148	1
Homo_sapiens_tRNA-Thr-AGT-5-1	0.0252866667098454	-1.16389443529598	3.58655507886617	-0.324515979736166	0.745547426227148	1
Homo_sapiens_tRNA-Ala-AGC-9-2	0.0252866667098454	-1.16389443529598	3.58655507886617	-0.324515979736166	0.745547426227148	1
Homo_sapiens_tRNA-Thr-TGT-6-1	0.133458917109029	-1.15212894799792	3.56793127600482	-0.322912314972617	0.746761649528398	1
Homo_sapiens_tRNA-Ser-AGA-3-1	0.133458917109029	-1.15212894799792	3.56793127600482	-0.322912314972617	0.746761649528398	1
Homo_sapiens_tRNA-Gln-TTG-2-1	0.133458917109029	-1.15212894799792	3.56793127600482	-0.322912314972617	0.746761649528398	1
Homo_sapiens_tRNA-Trp-CCA-3-2	0.238898862853813	-1.14869888829584	3.5593949407335	-0.322723077214671	0.746904973444548	1
Homo_sapiens_tRNA-Val-CAC-4-1	1.04502257898776	0.639640759797286	1.98217077663622	0.322697099229143	0.746924649200503	1
Homo_sapiens_tRNA-Tyr-GTA-1-1	0.635637715872836	0.881546459548747	2.73651862163853	0.322141589893844	0.747345432062381	1
Homo_sapiens_tRNA-Gln-CTG-3-2	0.984705961292663	-0.589956309777033	1.84495662239922	-0.319767035503437	0.749144938446034	1
Homo_sapiens_tRNA-Ser-CGA-2-1	1.1821412374344	0.653680327590233	2.07419548562135	0.315148852710195	0.752648637798113	1
Homo_sapiens_tRNA-Gln-TTG-1-1	0.717178532654364	-0.730383938974587	2.32442788363526	-0.314220950504307	0.75335323173937	1
Homo_sapiens_tRNA-Ala-CGC-1-1	1.71446362323052	0.472541414060433	1.53022653486208	0.308804875157274	0.757469960441908	1
Homo_sapiens_tRNA-Val-TAC-3-1	0.814373712233973	-0.624446955237419	2.03563886682466	-0.306757237452181	0.759028159476911	1
Homo_sapiens_tRNA-Pro-TGG-3-3	1.09263923250878	0.609587685670984	1.99436538058409	0.305654967542834	0.759867363960204	1
Homo_sapiens_tRNA-Cys-GCA-2-1	1.58967739341311	0.477325448051657	1.57991194033907	0.302121552388051	0.762559403251112	1
Homo_sapiens_tRNA-Gly-GCC-2-6	65.8030571660744	0.159031445513976	0.527180940419885	0.301663875380836	0.762908309320903	1
Homo_sapiens_tRNA-iMet-CAT-1-3	20.1337221036837	-0.198207107166469	0.658342407239673	-0.301069937143378	0.763361164764052	1
Homo_sapiens_tRNA-Ala-AGC-7-1	1.94387389936948	0.469870697027953	1.56683063015968	0.299886080845934	0.764264051861387	1
Homo_sapiens_tRNA-Gly-GCC-2-3	66.709155119862	0.159871365621822	0.535040905250564	0.298802136533754	0.765091020657787	1
Homo_sapiens_tRNA-Gln-TTG-3-1	1.48046779429333	0.559112695900947	1.87246204076056	0.298597613051661	0.765247086913612	1
Homo_sapiens_tRNA-Pro-AGG-2-4	1.31752041222057	0.568255561526627	1.91583148112322	0.296610410219101	0.766763962162648	1
Homo_sapiens_tRNA-Leu-AAG-4-1	0.791650995037312	0.599100885954692	2.0623759941382	0.290490622300439	0.771440923960616	1
Homo_sapiens_tRNA-Gly-TCC-4-1	2.16626955023018	0.437473008897703	1.50895379985253	0.289918093542994	0.771878899172841	1
Homo_sapiens_tRNA-His-GTG-1-3	0.935699772888477	-0.557953353204078	1.92991414007515	-0.289107863203878	0.772498836455853	1
Homo_sapiens_tRNA-Met-CAT-3-2	0.90415366440617	0.624195181079293	2.17357507191171	0.287174429420696	0.773978764442297	1
Homo_sapiens_tRNA-Ser-TGA-2-1	0.264185529563659	-1.00853130293154	3.52213658731629	-0.28634077013464	0.774617134695534	1
Homo_sapiens_tRNA-Lys-CTT-2-3	5.38085088867924	0.291592298495775	1.02160036018155	0.285426973071892	0.775317045102065	1
Homo_sapiens_tRNA-Arg-TCG-3-1	0.755739393545941	-0.72123650051277	2.60062669337589	-0.277331807117817	0.78152533848244	1
Homo_sapiens_tRNA-Arg-ACG-2-1	0.153280974510077	-0.987396080746172	3.56646347399921	-0.276855795087947	0.78189083665454	1
Homo_sapiens_tRNA-Phe-GAA-3-1	0.190692300214545	-0.9863526781658	3.56645467054162	-0.276563918311629	0.782114973366284	1
Homo_sapiens_tRNA-Pro-TGG-3-1	0.275462710591382	-0.949412580804495	3.45609937039912	-0.274706389791927	0.783541821624665	1
Homo_sapiens_tRNA-Asn-GTT-2-5	1.3843974310489	0.489282181481839	1.81857926289628	0.2690463877294	0.787893986015371	1
Homo_sapiens_tRNA-Ser-AGA-2-6	0.298864550613728	-0.911428771785723	3.39091639225837	-0.268785386117617	0.788094839829452	1
Homo_sapiens_tRNA-Lys-TTT-2-1	1.12535472438242	-0.575797322107772	2.14453323720177	-0.268495405955602	0.788318010613636	1
Homo_sapiens_tRNA-Leu-CAG-1-1	0.655568875513773	0.644247086896819	2.40697068952514	0.267658883301117	0.788961901670277	1
Homo_sapiens_tRNA-iMet-CAT-2-1	15.4403444557668	-0.18460746511713	0.690129716557434	-0.26749676283758	0.78908670627619	1
Homo_sapiens_tRNA-Asn-GTT-9-1	0.562923406473654	-0.689133191168749	2.60769543033764	-0.264269048889472	0.791572608135082	1
Homo_sapiens_tRNA-Ile-AAT-5-1	0.867988834520155	-0.556581200962084	2.13382816590324	-0.260836936101875	0.794218259236307	1
Homo_sapiens_tRNA-Asn-GTT-2-6	0.59221663971668	-0.576758907159608	2.30788930719351	-0.249907526050706	0.802658862916352	1
Homo_sapiens_tRNA-Pro-AGG-2-5	0.170022764846598	-0.882465703345252	3.56560706276768	-0.247493817409109	0.80452607569761	1
Homo_sapiens_tRNA-Ile-TAT-1-1	0.170022764846598	-0.882465703345252	3.56560706276768	-0.247493817409109	0.80452607569761	1
Homo_sapiens_tRNA-Asp-GTC-2-6	34.8174879205824	-0.124101002067442	0.502564255065514	-0.246935592447307	0.804958070310707	1
Homo_sapiens_tRNA-Pro-AGG-2-1	0.201969481242269	-0.870691460342992	3.56551456985645	-0.244197981324767	0.807077490419188	1
Homo_sapiens_tRNA-Asn-GTT-2-7	0.890543196575602	-0.470936040662174	1.95194241984186	-0.241265334404858	0.809349476517432	1
Homo_sapiens_tRNA-Tyr-GTA-5-1	0.0478410287652926	-0.858899681183833	3.58283812066096	-0.239726064158708	0.81054262774993	1
Homo_sapiens_tRNA-Arg-CCG-1-1	0.0478410287652926	-0.858899681183833	3.58283812066096	-0.239726064158708	0.81054262774993	1
Homo_sapiens_tRNA-His-GTG-1-9	1.44001467972237	0.401291259533508	1.68501243975725	0.238153291966984	0.811762202527245	1
Homo_sapiens_tRNA-Leu-CAA-6-1	0.0505733334196908	-0.840017815337275	3.58263069902059	-0.2344695520995	0.814620468317554	1
Homo_sapiens_tRNA-Val-CAC-1-2	2.82536437552294	-0.27844097029446	1.19339387874286	-0.233318584294879	0.815514028612683	1
Homo_sapiens_tRNA-Leu-AAG-2-4	1.4927688071929	-0.454774576975498	2.05442221988117	-0.221363735543029	0.824809226848461	1
Homo_sapiens_tRNA-Val-CAC-1-5	3.12309677451228	-0.267790242654517	1.2248687917664	-0.218627696659928	0.826940075874994	1
Homo_sapiens_tRNA-Val-CAC-1-3	1.1282258443491	0.397200020289628	1.84596036711968	0.215172561320693	0.829632782771305	1
Homo_sapiens_tRNA-Tyr-GTA-5-2	0.107806716525208	-0.759476312827114	3.58177340295965	-0.212039184890801	0.832076464182083	1
Homo_sapiens_tRNA-Cys-GCA-7-1	0.107806716525208	-0.759476312827114	3.58177340295965	-0.212039184890801	0.832076464182083	1
Homo_sapiens_tRNA-Leu-TAA-4-1	0.107806716525208	-0.759476312827114	3.58177340295965	-0.212039184890801	0.832076464182083	1
Homo_sapiens_tRNA-Tyr-GTA-9-1	0.107806716525208	-0.759476312827114	3.58177340295965	-0.212039184890801	0.832076464182083	1
Homo_sapiens_tRNA-Ile-AAT-9-1	0.107806716525208	-0.759476312827114	3.58177340295965	-0.212039184890801	0.832076464182083	1
Homo_sapiens_tRNA-Cys-GCA-3-1	0.107806716525208	-0.759476312827114	3.58177340295965	-0.212039184890801	0.832076464182083	1
Homo_sapiens_tRNA-Tyr-GTA-3-1	0.107806716525208	-0.759476312827114	3.58177340295965	-0.212039184890801	0.832076464182083	1
Homo_sapiens_tRNA-Phe-GAA-4-1	0.213198810068012	-0.75947627272927	3.58177340254368	-0.212039173720457	0.832076472896605	1
Homo_sapiens_tRNA-Phe-GAA-6-1	0.314632189279616	-0.75947624842039	3.5817734022915	-0.212039166948557	0.832076478179689	1
Homo_sapiens_tRNA-Tyr-GTA-4-1	0.314632189279616	-0.75947624842039	3.5817734022915	-0.212039166948557	0.832076478179689	1
Homo_sapiens_tRNA-Cys-GCA-19-1	0.314632189279616	-0.75947624842039	3.5817734022915	-0.212039166948557	0.832076478179689	1
Homo_sapiens_tRNA-Cys-GCA-15-1	0.314632189279616	-0.75947624842039	3.5817734022915	-0.212039166948557	0.832076478179689	1
Homo_sapiens_tRNA-Tyr-GTA-6-1	0.314632189279616	-0.75947624842039	3.5817734022915	-0.212039166948557	0.832076478179689	1
Homo_sapiens_tRNA-Lys-CTT-3-1	1.58789744521306	0.320069235058177	1.53385232896389	0.208670175749176	0.834705723892042	1
Homo_sapiens_tRNA-Thr-CGT-3-1	0.0591182097930161	-0.738166642923843	3.58155386895969	-0.206102342706981	0.836710968842631	1
Homo_sapiens_tRNA-Thr-AGT-6-1	0.0591182097930161	-0.738166642923843	3.58155386895969	-0.206102342706981	0.836710968842631	1
Homo_sapiens_tRNA-His-GTG-1-2	0.824485733622803	-0.435805066165247	2.12424344931787	-0.205157778081035	0.8374488559626	1
Homo_sapiens_tRNA-Arg-ACG-1-3	0.334580920384399	-0.653605229617052	3.19899190017747	-0.204316000168926	0.838106567366551	1
Homo_sapiens_tRNA-Val-CAC-3-1	9.74508452240135	0.158963024144182	0.790945418382036	0.200978500475238	0.840715385197021	1
Homo_sapiens_tRNA-Gly-TCC-3-1	6.36260777972987	-0.211219886076705	1.05258815974496	-0.200667168940873	0.840958832890745	1
Homo_sapiens_tRNA-Gly-TCC-1-1	18.5976942156129	-0.151948896441532	0.758870286814285	-0.2002303938917	0.841300397578567	1
Homo_sapiens_tRNA-Leu-CAG-2-2	0.861177231687691	-0.409319828677239	2.06278672134591	-0.19843051365493	0.842708245625073	1
Homo_sapiens_tRNA-Pro-AGG-2-2	0.448091106388645	-0.578151895809587	2.96058762198377	-0.195282818693335	0.845171546830513	1
Homo_sapiens_tRNA-Leu-CAA-3-1	2.33315193741195	0.345546170938587	1.81706959663147	0.190166723156432	0.849178486343811	1
Homo_sapiens_tRNA-Pro-CGG-1-1	0.610764435238947	-0.43543966533697	2.31036999609405	-0.188471831816173	0.850506794766743	1
Homo_sapiens_tRNA-Val-AAC-1-4	1.43079782791144	0.300439242112992	1.61699065399894	0.185801471004166	0.852600450926481	1
Homo_sapiens_tRNA-Val-AAC-2-1	4.77080095821806	0.200542052371403	1.08408650206242	0.184987131552585	0.853239128912399	1
Homo_sapiens_tRNA-Pro-AGG-2-8	0.238533328979838	-0.584494117580139	3.33560183798857	-0.175228982944979	0.860899711547995	1
Homo_sapiens_tRNA-Pro-AGG-2-7	0.674981720466784	0.385275339800087	2.2725206129119	0.169536565525984	0.865374613488572	1
Homo_sapiens_tRNA-Gly-TCC-2-1	3.86323046503658	-0.203009795294022	1.20307928557633	-0.168741825852958	0.865999718212351	1
Homo_sapiens_tRNA-Ser-AGA-2-2	0.0758600001295362	-0.599466221406821	3.58019589851889	-0.167439502864862	0.867024245093556	1
Homo_sapiens_tRNA-iMet-CAT-1-4	13.9333711418866	-0.117203826027307	0.701223708474845	-0.167141847331751	0.867258439706166	1
Homo_sapiens_tRNA-Ser-GCT-6-1	0.348706816285468	0.588244315907421	3.53456900531146	0.166426038089356	0.867821684251534	1
Homo_sapiens_tRNA-Ile-AAT-5-2	1.02211923400919	-0.363217258410274	2.20564209122337	-0.164676426812663	0.86919867231841	1
Homo_sapiens_tRNA-Arg-ACG-2-4	0.729800480589897	0.354936299606479	2.17831227644296	0.162940962801746	0.870564918137099	1
Homo_sapiens_tRNA-Leu-CAA-1-1	0.844998314548882	-0.338025995236853	2.09268091935137	-0.161527728432495	0.871677773967252	1
Homo_sapiens_tRNA-Ala-AGC-1-1	0.79838986622489	0.343210575345447	2.13167589794728	0.161005045690081	0.872089426604976	1
Homo_sapiens_tRNA-Ala-CGC-4-1	0.987008278795735	0.314325165797218	1.95450406788154	0.16082093200139	0.872234438473522	1
Homo_sapiens_tRNA-Trp-CCA-4-1	2.77074483284732	0.206663813747848	1.30286955032648	0.15862203065231	0.873966670601217	1
Homo_sapiens_tRNA-Leu-CAG-2-1	0.613923523805228	-0.376935837306785	2.38440099654818	-0.158084079755235	0.874390545379414	1
Homo_sapiens_tRNA-Arg-ACG-2-2	0.25254281466196	-0.507715545274594	3.29220556820107	-0.154217449292518	0.877438284230185	1
Homo_sapiens_tRNA-Val-AAC-1-1	1.14907088224635	0.27080014127089	1.77317458407757	0.152720518161365	0.878618679422925	1
Homo_sapiens_tRNA-Asn-GTT-2-1	1.12228980216588	0.280721917996843	1.89686339836326	0.147992690585451	0.882348536790046	1
Homo_sapiens_tRNA-Cys-GCA-12-1	0.686863295538725	-0.426144719510948	2.89002362511311	-0.14745371484438	0.882773910510942	1
Homo_sapiens_tRNA-iMet-CAT-1-2	13.688436231321	-0.102135587376504	0.695896352049412	-0.146768390257708	0.88331483536783	1
Homo_sapiens_tRNA-Val-CAC-14-1	0.366479784578089	-0.417922999533607	2.85222694939413	-0.146525156289678	0.883506832381557	1
Homo_sapiens_tRNA-Ser-GCT-4-3	0.368846555358512	0.42060209382485	2.89562080880936	0.145254548712058	0.884509898924441	1
Homo_sapiens_tRNA-Phe-GAA-1-1	0.368846555358512	0.42060209382485	2.89562080880936	0.145254548712058	0.884509898924441	1
Homo_sapiens_tRNA-Ile-AAT-5-3	0.66370453943906	0.356208027023073	2.45335167757274	0.145192403632688	0.884558963404841	1
Homo_sapiens_tRNA-Glu-CTC-1-2	183.757054818891	0.056864910412988	0.40081434832486	0.14187344003688	0.887179973857202	1
Homo_sapiens_tRNA-Thr-CGT-2-1	0.302750614207675	0.469622445415812	3.3502564049874	0.140175075769336	0.888521664109223	1
Homo_sapiens_tRNA-Ser-GCT-5-1	0.762231207103375	-0.356769585019279	2.54706960842083	-0.140070606566766	0.888604204169725	1
Homo_sapiens_tRNA-Arg-CCT-2-1	0.636051101948792	-0.309687671034742	2.27295821266907	-0.13624873053477	0.891624652920344	1
Homo_sapiens_tRNA-Asn-GTT-2-4	1.46098232816188	-0.246982701280432	1.84932997488943	-0.133552532340909	0.893756421521101	1
Homo_sapiens_tRNA-Gly-TCC-2-2	8.82187807297171	0.113546528859597	0.851334223003399	0.133374796632771	0.8938969766843	1
Homo_sapiens_tRNA-Pro-TGG-3-2	0.941575702248346	-0.261854303884485	2.05212606937331	-0.127601470393313	0.898464367440917	1
Homo_sapiens_tRNA-Leu-CAG-1-7	1.16750762851666	0.222273380369873	1.75157502500365	0.126899149163999	0.899020220066628	1
Homo_sapiens_tRNA-Thr-TGT-4-1	0.734901622049601	-0.298400640444765	2.35258830030762	-0.126839294578548	0.899067594314739	1
Homo_sapiens_tRNA-Leu-AAG-2-2	0.350909324644963	0.401317553525365	3.17294791696761	0.126480977320581	0.899351206011159	1
Homo_sapiens_tRNA-Val-AAC-4-1	0.441413485238974	0.364106646718587	2.90677372611053	0.125261434506561	0.900316582463205	1
Homo_sapiens_tRNA-Arg-TCG-5-1	0.339918855989462	-0.434250124735898	3.54697356760669	-0.122428350947342	0.902559786583608	1
Homo_sapiens_tRNA-Lys-CTT-9-1	0.339918855989462	-0.434250124735898	3.54697356760669	-0.122428350947342	0.902559786583608	1
Homo_sapiens_tRNA-Met-CAT-4-2	0.133093383235053	-0.433691494405815	3.57872433269958	-0.121186057960118	0.903543666861349	1
Homo_sapiens_tRNA-Ala-TGC-4-1	6.98209740542714	0.111049471937601	0.939063288521042	0.11825557797334	0.905865153992573	1
Homo_sapiens_tRNA-Glu-CTC-1-7	180.628701087574	0.046795580541747	0.396068111894542	0.118150336107358	0.905948540278967	1
Homo_sapiens_tRNA-Ser-CGA-1-1	1.60662512760804	0.185798566767556	1.65004557431604	0.112602081821026	0.910346034494713	1
Homo_sapiens_tRNA-Gly-GCC-1-3	10.3030879385227	-0.0822729215531718	0.732530864120577	-0.112313249288059	0.910575036859505	1
Homo_sapiens_tRNA-Ala-TGC-3-2	5.00924378085871	0.12295463389077	1.0963068667854	0.112153483313753	0.910701711329321	1
Homo_sapiens_tRNA-Glu-TTC-1-1	12.5030358251194	0.0764331577610448	0.708226697626763	0.107921881534781	0.914057659541398	1
Homo_sapiens_tRNA-Glu-TTC-4-2	5.65639395304237	-0.0970011561599789	0.928153899989503	-0.104509775976889	0.916764810656727	1
Homo_sapiens_tRNA-Asn-GTT-11-2	0.403891110282557	-0.297807344777103	2.87405849733207	-0.103619096498402	0.917471632427338	1
Homo_sapiens_tRNA-Ile-AAT-5-5	0.271169431685979	-0.35486935941871	3.51861589972247	-0.100854816078874	0.919665711693233	1
Homo_sapiens_tRNA-Gly-TCC-2-3	7.2642406250099	-0.0886866151417578	0.925842428641636	-0.0957901824308006	0.923687214788242	1
Homo_sapiens_tRNA-Val-CAC-2-1	2.38524265473829	0.127105894762995	1.34193384071374	0.0947184510194566	0.924538462073744	1
Homo_sapiens_tRNA-Ala-TGC-7-1	0.247030353151183	-0.337039180963975	3.5779366082055	-0.0941993159384163	0.924950828161344	1
Homo_sapiens_tRNA-Lys-CTT-7-1	0.112423847867105	-0.329803722826636	3.57787960931635	-0.0921785411582514	0.926556187121713	1
Homo_sapiens_tRNA-Gln-CTG-4-2	1.15521261724424	0.184448042856264	2.01679509848548	0.0914560150383031	0.927130254625039	1
Homo_sapiens_tRNA-Glu-TTC-3-1	2.69660356898512	0.115709961353259	1.27111788463516	0.0910300789186602	0.927468690749966	1
Homo_sapiens_tRNA-Cys-GCA-8-1	0.444993267860271	0.267402426300186	2.963185516711	0.0902415406636402	0.928095274295388	1
Homo_sapiens_tRNA-Ser-GCT-1-1	0.144370564262777	-0.318030154163912	3.57778743355079	-0.0888901758616446	0.929169191171558	1
Homo_sapiens_tRNA-Thr-AGT-2-2	0.144370564262777	-0.318030154163912	3.57778743355079	-0.0888901758616446	0.929169191171558	1
Homo_sapiens_tRNA-Arg-CCG-1-2	0.343559888648667	0.278444120318558	3.22667891404897	0.0862943378426069	0.931232439434413	1
Homo_sapiens_tRNA-Leu-TAG-2-1	0.766119297392725	-0.187472326651761	2.19041058823233	-0.0855877558567922	0.931794132152483	1
Homo_sapiens_tRNA-Leu-CAG-1-3	0.482879229678603	-0.207833517410709	2.59068347163002	-0.0802234312630801	0.936059554766211	1
Homo_sapiens_tRNA-Arg-ACG-1-1	0.308928719800578	-0.229833953870308	3.0193950223562	-0.0761192067180916	0.939324259720062	1
Homo_sapiens_tRNA-Ala-CGC-3-1	1.38640893144013	0.13016154503366	1.73166208191808	0.0751656725597909	0.940082896391382	1
Homo_sapiens_tRNA-Pro-CGG-2-1	0.322890353280719	0.239761473712029	3.22488271050521	0.0743473469379196	0.940734003839769	1
Homo_sapiens_tRNA-Glu-CTC-1-3	170.156843578586	0.0303788261789138	0.410314277816999	0.0740379455975519	0.940980191881027	1
Homo_sapiens_tRNA-Met-CAT-2-1	0.426397620136024	0.251159665202206	3.57038882647802	0.0703451857510881	0.94391891853142	1
Homo_sapiens_tRNA-Asn-GTT-7-1	0.314393329109374	-0.212681299602747	3.02862345491744	-0.0702237510765578	0.944015570362746	1
Homo_sapiens_tRNA-Ile-AAT-1-1	0.126433333549227	-0.246172586028121	3.57723996385973	-0.0688163468246923	0.945135806050028	1
Homo_sapiens_tRNA-Ser-AGA-2-1	0.511745679009745	-0.176402977882544	2.5945172984699	-0.06799067325031	0.945793058772623	1
Homo_sapiens_tRNA-Ser-TGA-3-1	0.456879066684651	0.19121647085191	2.94682087006414	0.0648890717431861	0.948262321742274	1
Homo_sapiens_tRNA-Ala-TGC-5-1	0.433716086832548	0.189713004835794	3.01797759215249	0.0628609719731172	0.949877213204345	1
Homo_sapiens_tRNA-Ser-AGA-2-4	0.408508241624455	-0.1653476535171	2.79787049881306	-0.0590976793197702	0.952874307047611	1
Homo_sapiens_tRNA-Gln-CTG-3-1	0.647041570604293	0.123107119117688	2.23609027263772	0.0550546284396958	0.956094942546934	1
Homo_sapiens_tRNA-Trp-CCA-2-1	4.79295561154906	0.0509112931497076	1.0471885657039	0.0486171209437205	0.961224425558987	1
Homo_sapiens_tRNA-Val-AAC-5-1	0.69832840030809	-0.106686854709298	2.289666590917	-0.0465949300795667	0.962836072853819	1
Homo_sapiens_tRNA-Val-AAC-1-2	1.43981944800167	0.0751900540968254	1.62438924818102	0.046288199814806	0.963080544412792	1
Homo_sapiens_tRNA-Ser-AGA-2-3	0.349072350159444	-0.132889914576911	3.22070219961955	-0.0412611618027299	0.967087695077546	1
Homo_sapiens_tRNA-Cys-GCA-17-1	0.272317019861028	-0.124614724413395	3.45708696830789	-0.0360461641710995	0.971245549167212	1
Homo_sapiens_tRNA-Ala-AGC-2-2	2.64791623879696	0.048969531953392	1.37026450259525	0.035737284196332	0.971491841039592	1
Homo_sapiens_tRNA-Leu-CAA-2-1	0.376482703727031	-0.106769498954405	3.10854293420621	-0.0343471205687786	0.972600350236591	1
Homo_sapiens_tRNA-Phe-GAA-1-3	0.357617226532769	-0.0980393731172052	2.89139206563525	-0.0339073259148844	0.972951051313507	1
Homo_sapiens_tRNA-Val-AAC-6-1	0.169657230972622	-0.109974022730702	3.5762704033823	-0.0307510367858909	0.975468088917345	1
Homo_sapiens_tRNA-Lys-TTT-3-4	3.44289443951613	0.0358960353507639	1.17445026080855	0.0305641171436681	0.97561715914272	1
Homo_sapiens_tRNA-His-GTG-1-6	0.822077281404899	-0.0632410333877347	2.16301495169915	-0.0292374462497616	0.976675216201417	1
Homo_sapiens_tRNA-Ile-AAT-7-1	0.870895546067445	0.0634332870910496	2.45455413751692	0.0258430996169512	0.979382484793425	1
Homo_sapiens_tRNA-Ser-GCT-2-1	0.300335991225272	0.0795637726016048	3.35129326656523	0.0237412145918075	0.981059030770489	1
Homo_sapiens_tRNA-Lys-CTT-2-2	6.93600936281485	0.0157633175552152	0.914298149334393	0.0172408940854696	0.986244438267994	1
Homo_sapiens_tRNA-Arg-TCG-1-1	0.431062603679902	-0.0441309529413778	2.70456888407876	-0.01631718578187	0.986981347095377	1
Homo_sapiens_tRNA-Gln-CTG-4-1	2.01336676874385	0.0197202452546681	1.59569509818253	0.0123584043575299	0.990139670962543	1
Homo_sapiens_tRNA-Trp-CCA-5-1	0.28632650554315	-0.0264334754017409	3.38729399954506	-0.00780371453003226	0.993773599855483	1
Homo_sapiens_tRNA-Thr-AGT-1-3	0.387759884754754	-0.0210802472209793	3.04882708375767	-0.00691421541525993	0.994483298225719	1
Homo_sapiens_tRNA-Ala-AGC-11-1	0.17462232472465	0.0237022501591294	3.5746665648765	0.00663061847278845	0.994709570657727	1
Homo_sapiens_tRNA-Ile-AAT-3-1	0.183666716654744	-0.0166925493114576	3.57548730996984	-0.00466860818241819	0.996275003142427	1
Homo_sapiens_tRNA-Ile-TAT-2-2	0.183666716654744	-0.0166925493114576	3.57548730996984	-0.00466860818241819	0.996275003142427	1
Homo_sapiens_tRNA-iMet-CAT-1-7	12.3160424391519	-0.00017201790406814	0.720173737203377	-0.000238856119269401	0.999809420391994	1
Homo_sapiens_tRNA-Arg-TCG-6-1	0	NA	NA	NA	NA	NA
Homo_sapiens_tRNA-Cys-GCA-11-1	0	NA	NA	NA	NA	NA
Homo_sapiens_tRNA-Tyr-ATA-1-1	0	NA	NA	NA	NA	NA
Homo_sapiens_tRNA-Asn-GTT-4-1	0	NA	NA	NA	NA	NA
Homo_sapiens_tRNA-Asn-GTT-27-1	0	NA	NA	NA	NA	NA
Homo_sapiens_tRNA-Ala-AGC-9-1	0	NA	NA	NA	NA	NA
Homo_sapiens_tRNA-Tyr-GTA-7-1	0	NA	NA	NA	NA	NA

## Sheet: DtRNA
Column1	Column2	Column3	Column4	Column5	Column6	Column7
	baseMean	log2FoldChange	lfcSE	stat	pvalue	padj
Homo_sapiens_tRNA-His-GTG-1-4	2.68644509785644	-3.31005637413253	1.45002278344626	-2.28276163100386	0.0224444132154337	1
Homo_sapiens_tRNA-Lys-TTT-6-1	2.45083704509059	-3.54751313443562	1.56062231879554	-2.27314007477064	0.0230177401168563	1
Homo_sapiens_tRNA-Arg-TCT-5-1	3.70031496710893	-2.78542351984025	1.29797166465093	-2.14598176192803	0.0318744338056855	1
Homo_sapiens_tRNA-Ser-GCT-4-1	2.33788137423317	-3.48644906588702	1.65732393606631	-2.10366180685362	0.0354079583203302	1

## Sheet: ENST
Column1	Column2	Column3	Column4	Column5	Column6	Column7
	baseMean	log2FoldChange	lfcSE	stat	pvalue	padj
ENST00000654804.1	176.191322042304	6.67775407715953	1.56902640650013	4.25598578168925	2.08129933770451e-05	1
ENST00000657404.1	179.398729551993	6.96305848269048	1.67509657498525	4.15681017242351	3.22721923219674e-05	1
ENST00000323223.2	23.7694157998592	6.94527598956392	1.89268925029923	3.66952788920098	0.000242998827475884	1
ENST00000660195.1	28.6320024979998	7.20391686586336	1.96906731567095	3.65854270625007	0.000253653477606318	1
ENST00000670300.1	56.1701426013733	5.44217059550158	1.52165408114562	3.57648342217457	0.000348247390228424	1
ENST00000658286.1	22.8416348650377	5.8333600641847	1.63846802888453	3.56025260264373	0.000370498223360721	1
ENST00000623027.1	21.9580793893178	5.77461796194408	1.65038000026384	3.49896263952599	0.000467072021675022	1
ENST00000659508.1	32.4440255829425	4.9921487825657	1.45572386204337	3.42932400349496	0.000605086720562164	1
ENST00000528381.1	13.6786835695876	6.1507031736405	1.83232609767804	3.35677321926201	0.000788577645954816	1
ENST00000607654.1	22.940840151057	5.52956544257036	1.65418898296028	3.34276524600885	0.00082948039276375	1
ENST00000670843.1	11.7803252771329	5.9414237639001	1.78468895824274	3.32910882675613	0.000871243542303746	1
ENST00000452354.5	54.5380766019544	4.9747829663249	1.4970153379935	3.32313426594064	0.000890120598260345	1
ENST00000654667.1	28.7636579640528	5.87651417925345	1.78168253342128	3.29829476857983	0.000972739599718113	1
ENST00000649216.1	15.402049025307	5.67504899756009	1.77026825631646	3.20575651589021	0.0013470792054446	1
ENST00000668236.1	113.743552931924	4.54230354091861	1.41737968069819	3.20471896329225	0.0013519441461488	1
ENST00000527474.5	14.0907486406031	5.54651339586099	1.73870528323644	3.19002504296569	0.00142260465620964	1
ENST00000511014.7	25.9683760835533	5.26629011612582	1.65729525490217	3.17764146162156	0.00148478237567035	1
ENST00000653456.1	25.8617879430724	5.26319446621686	1.66021734457163	3.17018400236921	0.00152342433480895	1
ENST00000665051.1	13.8447508020318	6.15116715862736	1.9580944696236	3.14140469423305	0.0016813952208285	1
ENST00000653387.1	30.5486269534199	5.01520092806737	1.61921532955837	3.09730326567205	0.00195289974515415	1
ENST00000655398.1	27.8924546202744	5.91017779655704	1.91619458176797	3.08433071087386	0.00204010678225963	1
ENST00000638446.1	18.9051959839586	5.40448161942859	1.76173976527973	3.06769576638947	0.00215716113014373	1
ENST00000362761.1	155.373113984309	-3.6619014179731	1.19792679824861	-3.05686576452489	0.00223664414563088	1
ENST00000655314.1	20.202969055957	5.10672218771901	1.68208625414261	3.0359454963396	0.00239782704594289	1
ENST00000582203.1	5.32192724127302	-4.9909326994519	1.64667240189286	-3.03092023265513	0.00243809649170413	1
ENST00000652217.1	23.2928270085719	5.3329102399018	1.76643922216063	3.01901711250435	0.00253596206832597	1
ENST00000665532.1	24.3284558045236	4.99076229371885	1.65779880553076	3.01047526217817	0.00260839194532129	1
ENST00000562900.1	12.6085829315188	5.38092111072005	1.7932612217526	3.00063428877424	0.00269417926594535	1
ENST00000452051.1	11.4997326848522	5.2520949158026	1.75857260879487	2.98656699731141	0.00282129011266427	1
ENST00000670374.1	11.5148829201929	5.88164720679933	1.98377632471065	2.96487418139603	0.0030280674524965	1
ENST00000666972.1	17.4116070102146	4.62599855208242	1.57412080591433	2.93878242044797	0.00329504301704918	1
ENST00000665939.1	15.2101952652088	5.24548207388368	1.79147187124863	2.9280292691549	0.00341117931637792	1
ENST00000668840.1	9.2024738700864	4.92280698580344	1.69209411730264	2.90929856410757	0.00362240738851992	1
ENST00000421331.1	10.3114091347485	5.09045319895286	1.75494911468419	2.90062723549048	0.00372416610938389	1
ENST00000569740.6	15.7961830888398	4.9922527048364	1.72435613634017	2.89514016253749	0.00378989267518382	1
ENST00000432988.1	11.3512550619653	5.22713933120337	1.81123161460054	2.88595853178954	0.00390223569055988	1
ENST00000660994.1	7.46036972986385	5.26528974108095	1.84358028346905	2.85601326304775	0.00428997213164018	1
ENST00000566747.1	36.7091918110861	4.01544183379162	1.40614831941952	2.85563178388554	0.00429512938310912	1
ENST00000519751.6	20.0143432319471	4.61124121451515	1.6289672929751	2.83077581385523	0.00464352557469349	1
ENST00000643286.1	52.1112550690519	3.5884458459116	1.27255431667551	2.8198763690388	0.00480421550038841	1
ENST00000390981.1	70.0062694579142	-3.38358742890913	1.21202904600407	-2.79167189933645	0.00524364966675566	1
ENST00000658299.1	9.80727151281443	5.013649326016	1.79983905133179	2.78560981455878	0.00534271396847775	1
ENST00000568394.1	17.6779297118802	4.42730234310656	1.59238326183659	2.7802994726284	0.00543087894601861	1
ENST00000653074.1	23.0137382180077	4.9372921459616	1.78423988193723	2.76716835888735	0.00565455450538554	1
ENST00000341011.11	9.39960969747885	4.95310597772401	1.79145906239125	2.76484463513922	0.00569499131158282	1
ENST00000412856.6	21.9186735783824	4.28744394680248	1.55202997339166	2.76247496524381	0.00573649608300326	1
ENST00000624914.3	45.3335664313132	4.42611761670197	1.60793222792333	2.75267672345765	0.00591102335846802	1
ENST00000505663.1	39.1348718704594	4.09647187732724	1.50569843419744	2.72064563812257	0.00651545643190299	1
ENST00000667900.1	8.45293927117004	4.7949565226531	1.76463577342728	2.7172499814737	0.00658268683418787	1
ENST00000534909.2	10.2644950334862	5.0765827316478	1.87093309307837	2.71339619274945	0.00665974302334052	1
ENST00000648650.1	44.5224186641198	3.79043369091383	1.40557908645132	2.69670609605011	0.00700290478056109	1
ENST00000644500.1	24.1162823088236	4.74211472810646	1.77026481616308	2.6787600842594	0.00738953192089085	1
ENST00000661275.1	25.7349490289619	4.3189984950615	1.61581631438787	2.67295140951568	0.00751871402172153	1
ENST00000506978.5	24.2159224304697	4.01093014755946	1.50515486104511	2.66479566413151	0.00770351150713915	1
ENST00000553312.1	11.1198354132806	4.46680743431	1.67931062780976	2.65990541615033	0.0078162597966411	1
ENST00000664704.1	18.3940986484046	4.61198952229267	1.73792589679051	2.65373197488442	0.00796070311657143	1
ENST00000532619.1	11.4070818143833	5.22914046314185	1.98302124256201	2.63695635271458	0.00836535945232965	1
ENST00000509265.2	34.2655536074712	3.31542117070551	1.26260779316166	2.62585197767825	0.00864323951782307	1
ENST00000507794.2	5.79664840855818	4.89089769784804	1.86898578013883	2.61687261070801	0.008873945224146	1
ENST00000432442.1	5.04944924858716	4.69761958005805	1.79741727596076	2.61353868291216	0.00896099390135223	1
ENST00000657836.1	21.3107916113725	4.25970390189875	1.63392726029564	2.60703398823765	0.009133029422261	1
ENST00000546949.5	25.8933513494572	4.00395974452352	1.537433668331	2.604313816589	0.00920584227242439	1
ENST00000457356.9	18.07139043398	4.28827077284366	1.65226909591042	2.59538278810497	0.00944856239707982	1
ENST00000546936.2	6.17682842075949	4.33342641325944	1.67094544562533	2.59339790213062	0.00950327508868315	1
ENST00000661848.1	13.2704075617814	4.83528140627415	1.8731607190018	2.58134892389311	0.00984150559889188	1
ENST00000664911.1	63.244135294079	3.96710065839108	1.53922177318958	2.57734182785789	0.00995634368881418	1
ENST00000669380.1	22.7514014852117	3.71741744699406	1.44755209775848	2.56807161051436	0.0102266027376695	1
ENST00000521128.1	7.0165390782312	4.51718485556467	1.75919161877222	2.56776169654407	0.0102357495500399	1
ENST00000662830.1	9.44483412180936	4.542491255441	1.77198576576761	2.56350324206653	0.0103621733122774	1
ENST00000418574.3	14.7529214433029	4.66912862675099	1.82206901642634	2.56254213460512	0.010390897870281	1
ENST00000553679.1	6.1021659311574	4.95605085122949	1.93781865253785	2.55754110155707	0.0105415099723988	1
ENST00000441459.1	6.28126294593467	4.99472977109844	1.96512973251135	2.54167940592675	0.0110321312428837	1
ENST00000665516.1	17.081079434738	3.9151934568294	1.55660312293788	2.51521624178679	0.0118959394955366	1
ENST00000438816.2	13.4188844479327	4.47695764565696	1.78452409696712	2.50876838999582	0.0121152892365752	1
ENST00000642667.1	58.0413255953953	3.56550676732091	1.42593841616417	2.50046336286545	0.0124030961299554	1
ENST00000617323.4	10.3811665822471	4.12565924124125	1.65500355231051	2.49284011232575	0.0126725896936084	1
ENST00000670426.1	19.6082403826177	3.79102551964621	1.52409507966775	2.48739436943307	0.0128682661570931	1
ENST00000429124.6	7.56451261117164	4.62760998626423	1.86355142903479	2.4832209694696	0.0130200293887389	1
ENST00000655523.1	9.17966160356388	4.50394666660806	1.81399251217985	2.48289154247706	0.0130320759499736	1
ENST00000668537.1	11.6819126742217	4.2824899870328	1.73223202774673	2.47223808267962	0.0134270062240555	1
ENST00000529733.5	14.3320662588185	4.31110904620687	1.75109562258009	2.46194953069143	0.0138184109991753	1
ENST00000668224.1	7.6039714966835	4.63544531002295	1.8881782533762	2.45498289249673	0.0140891293144515	1
ENST00000668311.1	5.10961758265603	4.69881634730338	1.92152779851292	2.44535434300759	0.0144709888053068	1
ENST00000660334.1	7.37962831759486	4.17610456635763	1.7097027638614	2.44259098986646	0.0145822531840691	1
ENST00000653425.1	10.2810675112993	4.10752105736947	1.68693379883364	2.43490352745878	0.0148957605188096	1
ENST00000660224.1	7.14767567840533	4.54446282112754	1.87116971774366	2.42867484335278	0.0151541163020213	1
ENST00000491608.2	5.59370361973227	4.82551807196154	1.98760590006477	2.4278042602934	0.0151905392243897	1
ENST00000654577.1	19.7818337653905	3.41368370707655	1.41070180721296	2.41984783008166	0.0155270031267807	1
ENST00000670333.1	23.4704883944857	3.70598526309668	1.53981233445223	2.40677722874264	0.0160939837441834	1
ENST00000563225.1	5.09413583459169	4.68884828389868	1.95031925733128	2.40414397092846	0.0162103877271598	1
ENST00000399869.1	6.57913895246654	4.42545804563115	1.84719951510091	2.3957661364963	0.016585668763846	1
ENST00000509783.6	26.0155239680814	3.4113424230931	1.42573310467514	2.39269356368799	0.0167252033861833	1
ENST00000512290.2	23.3639597929549	3.79003021498504	1.58805261633488	2.38658982454384	0.0170054525513446	1
ENST00000630223.2	7.62674967861693	4.22501096995704	1.77310350740394	2.38283380091161	0.0171799486387541	1
ENST00000509405.6	20.9385688911675	3.79992225998848	1.59588295468195	2.38107829201408	0.0172620427270586	1
ENST00000419895.4	8.56899467016758	3.85155417395438	1.62132144464055	2.37556481269405	0.0175221148530932	1
ENST00000437235.7	19.0384514485196	3.6503090976703	1.53886988403796	2.37207130734925	0.0176886765547419	1
ENST00000665062.1	24.0193740172623	3.41370340340701	1.44105558905494	2.36889085288219	0.0178415177890464	1
ENST00000649291.1	6.49442456461757	4.40701718235346	1.86387749606455	2.36443499728849	0.0180575959345862	1
ENST00000620495.1	63.5201847886811	3.35144945532868	1.42009827277501	2.36001234532849	0.0182743269077833	1
ENST00000614356.1	6.55214093295514	4.41726704095182	1.87295285777852	2.35845073334685	0.0183513955337691	1
ENST00000504032.1	4.16949942628803	4.40992724979537	1.87183437392739	2.35593881126495	0.018475960793948	1
ENST00000650098.1	5.09445800928964	4.69034908295628	1.99137972928192	2.3553263167179	0.0185064461478941	1
ENST00000626826.1	158.26818806326	2.78144401653104	1.18096266979556	2.35523449442525	0.0185110201605475	1
ENST00000450840.1	4.45268268572459	4.49579748790727	1.91156527186943	2.35189326468072	0.0186781337063653	1
ENST00000666993.1	11.2105661684467	3.86906450750271	1.65582025264044	2.33664523750868	0.0194576381936058	1
ENST00000604634.1	5.93572608842591	4.278155286558	1.8324029045055	2.33472413519914	0.0195578365991001	1
ENST00000668247.1	9.18368990944511	3.93455507638965	1.68755920763739	2.33150639016577	0.0197266735130576	1
ENST00000659507.1	10.8243536649514	3.81501060885556	1.64682815781386	2.3165808713885	0.0205265743743079	1
ENST00000565735.1	4.93956134972196	4.63811067387002	2.0022264149344	2.31647661786641	0.0205322596611517	1
ENST00000667034.1	7.61165594109699	4.05057431947086	1.75000853871702	2.31460260327669	0.0206346902809779	1
ENST00000629295.1	8.30741625096361	3.51930532571479	1.52124224078847	2.31344175921036	0.0206983633838888	1
ENST00000661389.1	5.01972137851123	4.01887259166398	1.73865209089979	2.31148750960529	0.0208059422870773	1
ENST00000646756.1	5.96755347742741	4.27751763504373	1.86104136277015	2.29845382301265	0.0215359731778468	1
ENST00000451317.2	4.89319147340024	4.62183816178216	2.0171908061614	2.29122507779879	0.0219503992614518	1
ENST00000660031.1	6.6591230621165	4.02155408294572	1.7578398630723	2.2877818209885	0.0221502300138118	1
ENST00000593321.5	6.24599595311978	4.34462971457498	1.90129315507026	2.28509196648027	0.0223074357662387	1
ENST00000657662.1	5.64810316149351	4.19592363921262	1.84046294078417	2.27981968353291	0.0226183850956475	1
ENST00000522519.5	15.4294721133428	3.77620058682392	1.66586321646056	2.26681311497301	0.0234016446147731	1
ENST00000654233.1	9.25725811553998	3.46037938406542	1.53389728637353	2.25593943923488	0.0240744241279076	1
ENST00000655136.1	5.48367259843403	4.15208544487894	1.84337539614794	2.25243618503071	0.0242947212029068	1
ENST00000524304.1	4.63052982341027	4.54277858382097	2.02034341618702	2.24851802293817	0.0245431771658871	1
ENST00000612986.1	28.3411332203298	-3.09393215238197	1.37724468674484	-2.24646512138273	0.0246742311904705	1
ENST00000663802.1	15.2966851928285	3.76490901351759	1.67642908313705	2.24579080104745	0.0247174108088793	1
ENST00000562459.1	14.3042818349257	-7.74079559601457	3.44842296384268	-2.24473496354078	0.024785152086369	1
ENST00000521908.1	12.3297797239635	3.8390085376279	1.71940668906021	2.23275189171575	0.0255653103765403	1
ENST00000385277.1	11.0477722674279	-2.88050766232731	1.29215683252132	-2.22922449491422	0.0257989715239503	1
ENST00000662451.1	4.87445137447111	3.97373848756975	1.78408671580993	2.22732362298084	0.0259256528355981	1
ENST00000623789.1	14.3386223206755	3.21331885112755	1.44610406734751	2.2220522877178	0.0262797721669103	1
ENST00000654316.1	5.06679598637101	4.67707814433899	2.11051333773627	2.21608556587262	0.0266856425960441	1
ENST00000599109.5	5.70817757600717	4.20970446089714	1.90285184311254	2.2123133107469	0.0269450240214131	1
ENST00000584683.1	12.1052636200334	3.53387649272375	1.60237404864099	2.20540047794765	0.0274260045414541	1
ENST00000598322.1	6.53313603271218	4.00583010811204	1.81938426205116	2.20175044473337	0.0276829412867017	1
ENST00000567749.1	4.10464381199787	4.3707683869402	2.00201175907647	2.18318816916262	0.029021955652179	1
ENST00000576738.1	2.42885324783916	-4.30290766166311	1.97195145703702	-2.18205557054051	0.0291054316944902	1
ENST00000658000.1	4.20635271809038	4.42003669356429	2.02921631318172	2.17819887650808	0.0293912336892625	1
ENST00000617568.2	3.89711726640731	4.3008604066819	1.97843052825329	2.17387486963165	0.0297145338202067	1
ENST00000665278.1	4.45060953133974	3.84092872498031	1.76836434801619	2.17202338946111	0.0298538987531345	1
ENST00000657862.1	6.37221443598449	3.96189344135673	1.8249103342939	2.17100718150608	0.0299306295212695	1
ENST00000443364.6	6.39322486643462	4.38050009110554	2.02145714675415	2.16700121401995	0.0302347615521993	1
ENST00000653636.1	3.77344780195472	4.25919852118263	1.97769543598642	2.15361700476305	0.0312702196045286	1
ENST00000661416.1	16.4669273097601	3.53291018909844	1.64345717400374	2.14968192964327	0.0315803827780326	1
ENST00000663064.1	3.68771295967635	4.22097582534986	1.96678013612191	2.14613507012165	0.031862204006605	1
ENST00000671558.1	3.6936034960568	4.21422537651518	1.96416770232411	2.14555273031355	0.0319086801816336	1
ENST00000659607.1	3.68337137802556	4.22598648166286	1.97024611675648	2.14490283509346	0.0319606165217943	1
ENST00000660877.1	4.74868756282885	3.94159387951404	1.84198145783938	2.13986620915146	0.0323655806141521	1
ENST00000657285.1	3.32863397879938	4.06162157494478	1.89816396606471	2.1397632910319	0.0323739012508907	1
ENST00000596250.7	3.56788126796631	4.16705271317222	1.94771992501794	2.13945170434801	0.032399103320492	1
ENST00000668021.1	10.6268568724045	3.65946728851308	1.71238413873377	2.13705979034534	0.0325931288684181	1
ENST00000671513.1	3.62352018127397	4.19434327677111	1.96398395565167	2.1356301128129	0.0327095749411518	1
ENST00000534336.1	11.1002579041188	3.55601876893927	1.67190597790547	2.12692508785344	0.0334263079842723	1
ENST00000453837.1	19.8758815845594	2.9947290964914	1.40818947871636	2.12665208890871	0.0334490011029864	1
ENST00000668983.1	8.74529624100082	3.20093056358238	1.50736653314469	2.12352503070674	0.0337098802746708	1
ENST00000510391.1	3.30544904063852	4.04908438637807	1.90921431083714	2.12081187711329	0.0339376367969265	1
ENST00000561320.5	7.31099014050004	3.31686220158661	1.56580268725903	2.11831428606937	0.0341484595379736	1
ENST00000622745.1	3.55170124017051	4.15547139509488	1.96382818631066	2.11600557730131	0.0343443332264517	1
ENST00000658059.1	8.36469189884804	3.51350202529218	1.66130213838823	2.1149085070708	0.0344377459957098	1
ENST00000660072.1	2.74804782414303	-4.16151249296665	1.96800508765134	-2.1145842147863	0.0344654002007886	1
ENST00000659257.1	13.5098950869449	3.33153067090791	1.57601875735206	2.11389024106882	0.0345246429429731	1
ENST00000661253.1	3.31471807762446	4.05752362877381	1.91980124764074	2.11351234080097	0.0345569398805367	1
ENST00000616576.1	18.7607203152597	3.54151053505562	1.67583379889711	2.11328267599468	0.0345765806017264	1
ENST00000658434.1	3.51831956263006	4.14964125523012	1.96399027430489	2.11286242580747	0.034612544697024	1
ENST00000655695.1	3.09616217733533	3.95997903594198	1.87586621522683	2.1110135700499	0.0347711454891928	1
ENST00000654629.1	13.4296260855037	3.56539188667491	1.69039639802593	2.10920461664414	0.0349269236039318	1
ENST00000555332.6	13.2177392125793	3.1857801547216	1.51301895858979	2.10557847714672	0.035240983848339	1
ENST00000669536.1	4.10106328643513	3.71753103962877	1.76732423850497	2.10347991536264	0.0354238391670475	1
ENST00000671517.1	4.58248599479709	3.88209102767398	1.85096920800569	2.0973287998976	0.0359644791080922	1
ENST00000563775.1	4.76106384729984	3.52156521316113	1.68228185264044	2.09332651816569	0.036320016996474	1
ENST00000430895.1	2.93324519035385	3.89175959224109	1.8624326520878	2.0896109117709	0.0366527655359717	1
ENST00000634197.1	9.53618788995048	-7.15134291221405	3.4515926832557	-2.07189653255047	0.0382750914172158	1
ENST00000656868.1	12.5410799473081	3.75089033005781	1.81398831019179	2.06775882125792	0.0386627076541872	1
ENST00000634594.1	3.86042748394402	4.26777295888123	2.0678758444352	2.06384390550628	0.0390325186993206	1
ENST00000658653.1	4.19791519806716	3.76007647393135	1.82264894274873	2.06297350287367	0.0391151457329484	1
ENST00000654625.1	14.1913711775506	2.98991552337779	1.45453775641851	2.0555778013902	0.039823229326571	1
ENST00000657574.1	4.8761913014368	3.5493395292341	1.7307518066307	2.05075015125576	0.0402912842874007	1
ENST00000665930.1	3.36033119850319	4.07349979118464	1.98658406313723	2.05050461582368	0.0403152138251606	1
ENST00000662971.1	3.24151996122256	4.02476159182935	1.96359032283049	2.0496951655515	0.0403941870836348	1
ENST00000459254.1	28.837119920604	-2.69740253558327	1.31660572838855	-2.0487549745699	0.0404860805652594	1
ENST00000525043.4	6.99863465026998	3.51706740547648	1.71691980780554	2.04847505951473	0.0405134734444631	1
ENST00000655258.1	3.14808192884766	3.97973767712353	1.94517205901606	2.04595663333589	0.0407606375678036	1
ENST00000565959.1	4.80778704151813	3.97707782941569	1.94978723692147	2.0397496476052	0.041375267242839	1
ENST00000440007.6	8.03926244316862	3.09119346324571	1.52150553329724	2.03166757898463	0.0421873202043166	1
ENST00000670461.1	3.84806053749876	4.26123895452497	2.09742355149024	2.03165400307311	0.0421886955194225	1
ENST00000488425.1	5.28752756189032	4.0946415934162	2.01841603596413	2.02864103359163	0.0424948659057634	1
ENST00000669472.1	8.55414289609273	4.12260557039355	2.03850757325251	2.02236460854339	0.0431386984955076	1
ENST00000435944.5	3.62259364639977	4.17474182102259	2.07029075242562	2.01650025057172	0.0437476920456033	1
ENST00000667754.1	7.4667341921415	3.53358454934008	1.75435345960768	2.01418051190795	0.0439905849736897	1
ENST00000623760.1	8.08238652255504	3.69994373842525	1.83857502917018	2.01239747071686	0.0441780549095123	1
ENST00000664240.1	24.1681391624839	2.82919412926224	1.40673674819952	2.01117524859097	0.0443069491921845	1
ENST00000658859.1	4.07011668246621	3.70733381924943	1.8441546456256	2.01031612399934	0.0443977414111371	1
ENST00000671823.1	9.30391594314279	3.17692831296313	1.58128730081473	2.00907723177583	0.044528943836759	1
ENST00000569070.1	7.38270076505156	3.51434986057866	1.75310046760684	2.00464829341817	0.0450006598953315	1
ENST00000657121.1	4.19850223927098	3.75623588639563	1.8763912837279	2.00184040448801	0.0453018988701205	1
ENST00000561598.1	3.22658360561823	4.00683329708661	2.005338089586	1.99808367371799	0.0457075894354191	1
ENST00000661541.1	3.74986482921992	4.21897683913656	2.11183986028384	1.99777308804538	0.045741266247555	1
ENST00000617518.2	4.76145371136751	3.94383636219948	1.97432025355578	1.99756668407599	0.0457636581955742	1
ENST00000515329.1	30.1848277312305	-2.49239513312022	1.24931578779532	-1.995008113616	0.0460419949533891	1
ENST00000438867.1	5.82336670417329	3.83155057782565	1.92242777695379	1.99307907623816	0.0462527887880899	1
ENST00000501122.2	2.50519726867867	3.67116697636623	1.84442328014703	1.9904145734235	0.0465452858365943	1
ENST00000611240.4	4.29590574826315	3.79608088376348	1.90929223863774	1.98821364636769	0.0467880663674258	1
ENST00000561161.2	7.7235359356486	3.4928018362185	1.75701343359473	1.98791982430804	0.046820557861384	1
ENST00000669736.1	5.84273856098361	3.83608193665797	1.93274299656621	1.98478635983848	0.0471682457063227	1
ENST00000670000.1	2.7589474350323	3.79319270996559	1.91135479295424	1.98455709214653	0.0471937701866676	1
ENST00000623199.1	4.66916856475448	3.49530650135928	1.76148445285426	1.98429597019468	0.047222855166197	1
ENST00000362252.3	7.72882015339024	-2.7995204297629	1.41105292560467	-1.98399392323519	0.0472565173671364	1
ENST00000644133.1	4.39969604840999	3.40691185064859	1.72515228843	1.9748470169837	0.0482855115758967	1
ENST00000540866.2	23.3136920488093	2.95732455417417	1.49791722734006	1.97429103571074	0.0483486596200418	1
ENST00000661889.1	3.22122156953803	4.00044655936264	2.03273161249208	1.96801512544895	0.0490662974052289	1
ENST00000656814.1	2.95004763800511	3.87598963949795	1.96997748713888	1.9675299158506	0.0491221505196579	1
ENST00000472323.1	15.5732044892887	2.79913658263929	1.4240079309342	1.96567485463579	0.0493361812409361	1
ENST00000664600.1	5.46939115067814	3.52959093763618	1.80448424030297	1.95601095249441	0.0504638639040122	1
ENST00000664814.1	3.39176471922058	4.07546570762876	2.08380083178791	1.95578466303422	0.0504905263354745	1
ENST00000660799.1	31.0825392395471	-2.66525024201193	1.36625065881252	-1.95077691258239	0.0510835894065626	1
ENST00000558941.6	6.11107372220743	3.66322181812711	1.88212832850065	1.94631883631725	0.051616452310491	1
ENST00000432702.2	6.01256967190055	3.56890602830073	1.83385852611738	1.94611851321855	0.0516405052362785	1
ENST00000658265.1	6.2553602544553	3.34634112790305	1.71980454174294	1.94576828161629	0.0516825803088556	1
ENST00000654688.1	3.84105562713369	4.25336178803648	2.18846542769089	1.94353620313953	0.0519514055576139	1
ENST00000541775.5	6.69846399822442	3.27663283994225	1.68779983678819	1.94136340608822	0.0522142136690071	1
ENST00000561542.1	2.566063882479	3.68470568777249	1.90359969079002	1.93565154774914	0.0529103924387128	1
ENST00000663020.1	9.07773197589751	2.97727515493855	1.53957962192773	1.93382343630313	0.0531348402388522	1
ENST00000566929.1	3.10036825587914	3.95174300313587	2.0437996520585	1.93352758385868	0.0531712384270914	1
ENST00000670763.1	3.62525697511404	4.17284987924002	2.16349614016304	1.92875309633118	0.0537615211752103	1
ENST00000577295.1	5.0180488406457	4.01793994501696	2.08846985782336	1.92386781641394	0.054371154225912	1
ENST00000646849.1	3.71747252810228	3.57567302007019	1.8589033205335	1.92353899235813	0.0544123944498165	1
ENST00000661635.1	4.12637801562933	3.72271852852657	1.94310196600023	1.91586370332875	0.0553824466031253	1
ENST00000633766.1	6.51901736984439	3.4441535557076	1.79855272678057	1.91495834646598	0.0554978158965893	1
ENST00000656600.1	3.6000404661201	3.51544396897238	1.83596164231586	1.9147698339373	0.0555218631522227	1
ENST00000582893.2	14.2161607385972	2.63779410539758	1.37834585780838	1.91373891426044	0.0556535241517774	1
ENST00000671225.1	3.21431057872818	3.99417458920351	2.08767085375208	1.91322045907043	0.0557198354320848	1
ENST00000652083.2	31.4607867714563	2.43655140410915	1.27500282778103	1.91101647072394	0.0560024642829589	1
ENST00000620446.1	2.92900751472285	-3.14026182211724	1.64412650252433	-1.90998795852741	0.0561347637411354	1
ENST00000531559.1	2.56563896812467	-3.81606924071531	1.9980608012129	-1.90988644509657	0.0561478357040915	1
ENST00000651540.1	520.323853165121	-2.20944901137963	1.15726768358974	-1.90919442641492	0.0562370150365754	1
ENST00000671643.1	3.4227113231895	4.0849574550816	2.14137202397041	1.907635576329	0.0564383336330269	1
ENST00000363444.1	4.15410072700749	-2.77663055656035	1.45701167754069	-1.90570233537665	0.0566888361398126	1
ENST00000656440.1	2.64541623424777	3.71715573604479	1.95262910549333	1.90366707409376	0.0569535572011421	1
ENST00000610122.1	3.60836490855263	3.52701661162237	1.85915706757923	1.89710523824371	0.0578140500104394	1
ENST00000669814.1	4.48869354219821	3.43390229205384	1.81083951062974	1.8963040467676	0.0579198514823165	1
ENST00000657002.1	3.82701472839698	3.61365157515476	1.90852530366475	1.89342607520886	0.058301230526346	1
ENST00000660542.1	3.00973839335123	3.26246032362342	1.72520789973552	1.89105343426932	0.0586172116707384	1
ENST00000670011.1	3.94346791950153	3.65338889683853	1.93718320688343	1.88592843663773	0.0593045989036619	1
ENST00000661926.1	4.1454539279272	3.3058866495303	1.7531036852943	1.88573367180809	0.0593308530018356	1
ENST00000659289.1	5.65558699537568	3.54702491336036	1.88265441297693	1.88405524078722	0.0595575037121144	1
ENST00000665562.1	3.94037001004221	3.6561207690068	1.94283126429683	1.88185193238079	0.0598561223762034	1
ENST00000529938.2	9.10472063579285	2.91948971058986	1.55256564874453	1.88042915476758	0.060049613239795	1
ENST00000654329.1	3.74726317453481	3.5876424228419	1.90972352792167	1.87861874789085	0.0602965693783559	1
ENST00000612638.1	10.620838193052	3.33802236141294	1.77714987219502	1.87830098836292	0.060340001435623	1
ENST00000666022.1	3.63434247363462	3.53347276766836	1.88635906252957	1.87317082832048	0.0610447992299672	1
ENST00000665799.1	4.55693501722877	3.26587827303766	1.74498386278529	1.87158078804509	0.0612646233897649	1
ENST00000670671.1	2.88249331634902	3.83489440358406	2.05030128042471	1.87040531076959	0.0614275550469607	1
ENST00000665344.1	2.99966167934479	3.89478225332924	2.08258311491915	1.87016893848217	0.0614603616477945	1
ENST00000663996.1	4.42304572862138	3.41254789635384	1.82822687932083	1.86658884351464	0.061959026755547	1
ENST00000597488.1	2.44313428130964	3.60360163176174	1.93538241840115	1.86195844164934	0.06260894832351	1
ENST00000669778.1	2.81830053794664	3.79977898011502	2.04226502239655	1.8605709535465	0.0628047898862204	1
ENST00000639185.1	2.71142166636622	3.76155337217889	2.0220886098826	1.86023171971543	0.0628527491380078	1
ENST00000635780.1	2.35841989346067	3.55990142006512	1.91416363435072	1.85976859876592	0.0629182718364138	1
ENST00000662347.1	4.92157321132209	3.0071430358033	1.61794025433377	1.85862427722436	0.063080413478016	1
ENST00000598613.1	2.34326032009428	3.56554123456009	1.91872490381728	1.85828683802794	0.0631282919259533	1
ENST00000580699.2	11.8529429766348	2.61578017931672	1.40926499840035	1.85613080739668	0.0634349155317194	1
ENST00000646457.1	7.89940880224955	3.40744267488775	1.8364640783424	1.85543660508913	0.0635339042158326	1
ENST00000385047.1	9.14616660674714	-2.83461113883881	1.53285110112392	-1.84924102331949	0.064423017533291	1
ENST00000623726.1	13.7936054396452	2.69832626436192	1.45949408780577	1.84880931475278	0.0644853518668692	1
ENST00000641650.1	5.87423994834564	3.2361167327138	1.75065523220808	1.84851744259898	0.0645275234407376	1
ENST00000669673.1	4.51056514090706	3.2435634162028	1.75554156189434	1.84761414175964	0.0646581824303859	1
ENST00000558081.3	2.31027784464723	3.56123764186177	1.92755595566788	1.8475404728927	0.0646688479702948	1
ENST00000659275.1	4.30722926758667	3.05912054760385	1.65606254371148	1.84722525077338	0.0647145012052701	1
ENST00000449259.1	6.94922437222827	3.21318322303987	1.73968589534937	1.84699044329183	0.0647485253667696	1
ENST00000648163.1	2.79356664505612	3.78777640006755	2.05316961919721	1.8448433897773	0.0650603235722384	1
ENST00000666926.1	3.84062534703371	3.61631524229309	1.96059197175737	1.84450170886481	0.0651100570124962	1
ENST00000654223.1	3.7358239304832	3.57176777631608	1.93987652688203	1.84123459757359	0.065587187338766	1
ENST00000423943.2	6.18665903694663	3.57654208963253	1.94350249649383	1.84025597913292	0.0657306649432872	1
ENST00000661646.1	4.06484856594123	3.70370253352428	2.01884883712236	1.8345615904574	0.0665706741586528	1
ENST00000663309.1	3.49519746601782	3.47769166692563	1.90074843669596	1.82964331301561	0.0673032925545465	1
ENST00000630242.2	6.54848099375787	3.02005021750576	1.65530455880749	1.82446801190559	0.0680813480571701	1
ENST00000625157.1	2.56375817230635	3.67717396436148	2.01598673980612	1.82400701936914	0.068151011052562	1
ENST00000571975.1	36.1331282790329	-2.21838128253374	1.21725724417728	-1.82244245671596	0.0683878774529589	1
ENST00000650758.1	4.52103941194297	3.1302214547408	1.7227899999393	1.81694893449062	0.0692249328397331	1
ENST00000670542.1	2.95415181604701	3.23452656805754	1.78256871476442	1.81453121064397	0.0695959821696613	1
ENST00000665253.1	3.46625128968337	3.4632021877268	1.90868745919964	1.81444173640613	0.0696097451004794	1
ENST00000671145.1	3.11877819916361	3.94505949608272	2.17449553007894	1.81424125343661	0.069640591512025	1
ENST00000591501.1	2.62509978288404	3.70962373463007	2.04508797954018	1.81391889822958	0.0696902127765186	1
ENST00000387069.1	2.19150947245367	-3.85952454475476	2.12984992162406	-1.81211103447692	0.0699690417246764	1
ENST00000590137.1	2.23386077417778	-3.07835682122819	1.70019326734758	-1.81059228991692	0.0702039865662054	1
ENST00000449168.1	8.04852650718782	-3.31943430365106	1.83790447531993	-1.80609729625542	0.0709031430952145	1
ENST00000510767.5	7.01736000773251	2.91319654931569	1.61423435259718	1.80469245040447	0.0711228218711474	1
ENST00000452690.1	2.80514139221472	3.79488814299498	2.10931296328447	1.79911099445663	0.0720011248381738	1
ENST00000505089.6	5.26469538216532	3.08100379068882	1.71664109602959	1.7947862239899	0.07268776651471	1
ENST00000429636.1	2.67639828206036	3.71954143279994	2.07256691906942	1.79465444448472	0.0727087729371294	1
ENST00000584677.1	5.29101360843715	3.0806488623091	1.71661484672323	1.79460690800246	0.0727163517492818	1
ENST00000627728.1	8.23542225797074	3.10172640297814	1.72856088350138	1.79439812191936	0.0727496464822476	1
ENST00000592882.1	2.23970257573525	3.4830102840338	1.94266318833176	1.79290486634732	0.0729881371010135	1
ENST00000640631.2	3.29655881499902	3.38388160162057	1.89094666558105	1.78951721019629	0.0735315583347505	1
ENST00000655746.1	5.44856855933843	3.11506583104896	1.7426334335326	1.78756230146131	0.0738466521929116	1
ENST00000669202.1	2.88909902462069	3.83094297494466	2.14537413312764	1.78567594145442	0.0741517429689164	1
ENST00000659715.1	6.74814438539091	2.61341273312342	1.46573351781306	1.78300673441837	0.074585207081522	1
ENST00000565467.1	19.7279897494364	2.80561626756229	1.57430379796692	1.78213142290929	0.0747278026299275	1
ENST00000362212.1	20.7791392130827	-2.38778264060954	1.34016875240523	-1.78170296563334	0.0747976830325849	1
ENST00000604855.3	8.84820642933281	2.92099756296349	1.64016879159621	1.78091278039791	0.0749267004259887	1
ENST00000547876.1	2.68261099313875	3.72395651689618	2.09176964116984	1.78028997247208	0.0750285173377422	1
ENST00000613658.2	3.67221702576518	3.56286446089927	2.00233438275006	1.77935538219442	0.0751815165193496	1
ENST00000513560.7	2.25331319437197	3.48048923076775	1.95892339757519	1.77673574937947	0.0756117274773362	1
ENST00000385054.1	12.6540392198553	-2.48307406919099	1.39774950903419	-1.77648001529739	0.075653833005071	1
ENST00000666561.1	4.17293886418708	3.32911752698211	1.87565838825259	1.77490610648115	0.0759133918507219	1
ENST00000657048.1	4.41137410605688	2.85445625909089	1.61064039846425	1.77224926297181	0.0763531893636288	1
ENST00000654902.1	4.08136126169549	3.09279569113151	1.74772123297629	1.76961613372667	0.0767911093430853	1
ENST00000663945.1	3.2601562553947	3.36774437577179	1.9095580047894	1.76362507309287	0.0777951234832147	1
ENST00000647777.1	16.9840123238136	2.74426728771445	1.55718629431827	1.76232432672153	0.0780145159935465	1
ENST00000617854.1	2.2726850511823	3.48479648063835	1.97932339091351	1.7605998578282	0.0783061527230676	1
ENST00000498032.5	5.48361934134924	2.85704038075012	1.62911484882592	1.75373785513596	0.0794754358919701	1
ENST00000550290.2	4.51146815190869	3.21600135548647	1.83525965139898	1.75234133929495	0.0797151316944681	1
ENST00000632866.1	2.50577810498236	3.63904633874995	2.07692808642273	1.75212919625821	0.0797515949546459	1
ENST00000598988.1	4.16376374675634	3.32320537612843	1.89928414139105	1.74971469708292	0.080167556360355	1
ENST00000650850.1	15.3546693598578	2.40244112766517	1.37357381046042	1.74904406983406	0.0802834019336042	1
ENST00000653606.1	2.21931026449552	3.44996303746303	1.97410911248054	1.74760504151062	0.0805324417622922	1
ENST00000636983.1	3.48930692963737	3.48631665772125	1.99662106318164	1.74610832371255	0.0807921307097958	1
ENST00000584075.1	2.35766313801768	3.54859812694759	2.03372790436652	1.74487359854215	0.0810068739579524	1
ENST00000642217.1	2.31346346876163	3.53444999213621	2.02714694904006	1.74355884451787	0.0812360449818491	1
ENST00000656939.1	2.10440602812063	3.38444434929645	1.94335463906096	1.74154746708086	0.0815876604992958	1
ENST00000413053.2	38.5724372956124	-2.05426772943088	1.18333404744824	-1.73599985047394	0.0825638610016179	1
ENST00000643739.1	9.86548408328167	2.361713345574	1.3625922835712	1.73325019820618	0.083051208309736	1
ENST00000651240.1	2.365817801019	3.54494305557348	2.04947692333027	1.72968185941473	0.083687131537415	1
ENST00000665961.1	5.17022000320126	3.02962745656228	1.75186618438598	1.7293715031232	0.0837426268383747	1
ENST00000424850.1	1.44763494973064	-4.32093146851718	2.49875843918368	-1.72923136576931	0.0837676947840242	1
ENST00000557108.6	5.78340477793606	2.80912560248487	1.62807403340152	1.72542866285742	0.0844502495307702	1
ENST00000510505.2	3.1982276036132	3.34600425394454	1.94192487260664	1.72303486151511	0.0848822209534021	1
ENST00000663203.1	3.01212254534526	3.88711110592942	2.25827449176827	1.72127485834804	0.0852009594822156	1
ENST00000499624.3	3.90488913749099	2.91684686713114	1.69662709071161	1.71920328462263	0.0855773629487522	1
ENST00000655229.1	16.7615361893005	2.44050404774375	1.42216051438654	1.71605386526745	0.0861521840566959	1
ENST00000651999.1	2.22476622013092	3.4516519943166	2.0137693467	1.7140254915355	0.0865240442892072	1
ENST00000662370.1	2.29152840769237	3.51341195004454	2.05043749806455	1.71349380479089	0.0866217321297599	1
ENST00000660717.1	2.33993415549222	3.53315859196212	2.0620779129516	1.71339723381493	0.0866394848563451	1
ENST00000427831.1	106.679380183245	-2.07769215945242	1.21610500839207	-1.70848088373514	0.0875471504641312	1
ENST00000505240.5	2.36426884628934	3.54687459943678	2.07871192718697	1.70628481659631	0.087955063624322	1
ENST00000620864.1	3.02685687599234	3.27837014094907	1.9220273934223	1.70568335923231	0.088067049580499	1
ENST00000608028.1	2.43642844858263	3.59232067207601	2.10892302237029	1.70339108349174	0.088494905230046	1
ENST00000661628.1	12.1987833266851	2.31574199991119	1.36123299184296	1.70120913450381	0.0889037231939008	1
ENST00000566144.1	6.10661912214149	2.81517564793187	1.65868317076305	1.697235311453	0.0896521816526942	1
ENST00000602436.1	2.0579422322437	3.34923371458343	1.97525373934047	1.69559669620053	0.0899622838879694	1
ENST00000625222.1	3.92974299056263	3.24146472820865	1.91435904804523	1.69323760426161	0.0904102494657086	1
ENST00000451698.2	2.60095293119733	3.6813060148186	2.17738565844888	1.69070003769616	0.0908941071183046	1
ENST00000365699.4	46.4615703581223	-2.08181875483881	1.23162651260224	-1.69030037396665	0.0909705036045885	1
ENST00000663613.1	2.82065858412273	3.79440169447714	2.24846546022612	1.68755169318702	0.0914973189063812	1
ENST00000652889.1	9.10006225848896	2.50269027131946	1.48361216719961	1.6868898264992	0.0916245386546556	1
ENST00000662263.1	2.16465022206549	3.43652862004555	2.03979651784283	1.6847408993912	0.0920385718943997	1
ENST00000647388.1	3.17293916979652	2.95166835242251	1.75284218223476	1.68393274781836	0.0921946666234953	1
ENST00000665906.1	2.24018949248372	3.46473887538429	2.06063416159157	1.68139446582223	0.09268631977134	1
ENST00000598846.1	29.9545907933941	1.89016022029194	1.12456773067562	1.6807882431024	0.0928040530890433	1
ENST00000626643.3	1.47081988789149	-3.94894742786701	2.35013976148311	-1.68030322816841	0.0928983333044351	1
ENST00000663612.1	3.95852558008134	3.0187499569018	1.79857416085699	1.67841283534475	0.0932665336283909	1
ENST00000671400.1	4.95184888253269	3.02657513163541	1.80527474508258	1.67651773774577	0.093636824799322	1
ENST00000656726.1	3.65396384358453	3.13271076936986	1.86920687883494	1.67595722273526	0.0937465719016005	1
ENST00000652769.1	13.0935720497918	-2.34633256134654	1.40163469488901	-1.6739972047655	0.0941311487072095	1
ENST00000384915.3	38.5900681211229	-1.91654914030819	1.14663465149932	-1.67145580137679	0.0946316818805002	1
ENST00000605886.1	14.1855270602584	2.94064072660059	1.76035120974216	1.67048524767471	0.0948233957900387	1
ENST00000662185.1	3.4965350577645	3.47585653688959	2.08432141423801	1.66762022073275	0.0953911415860203	1
ENST00000661269.1	2.39455261437048	3.55620756680236	2.13760055388774	1.66364457584676	0.0961834782816041	1
ENST00000665563.1	2.68957431995204	3.72551964469293	2.24313983035807	1.66085038225113	0.0967434995192016	1
ENST00000572193.1	2.30283331615645	3.50997860677577	2.11350554935348	1.66073782387251	0.0967661133596947	1
ENST00000387372.1	1.735383464676	-3.14194614584522	1.89334289532058	-1.65947021725994	0.0970210772503285	1
ENST00000549804.7	4.70267161246244	2.88809240218708	1.74558882018447	1.65450899363681	0.0980241374931882	1
ENST00000663653.1	2.2889589985333	3.49254471952097	2.1113022200953	1.65421354000344	0.0980841327177596	1
ENST00000665815.1	2.2889589985333	3.49254471952097	2.1113022200953	1.65421354000344	0.0980841327177596	1
ENST00000658930.1	3.64386102376015	3.13824601035969	1.89869865070812	1.65284049113812	0.0983633309343458	1
ENST00000625256.1	12.5302922762984	2.66667836178462	1.61420795305077	1.65200422705434	0.09853368914203	1
ENST00000660956.1	4.69845932901851	2.8840398920601	1.74629471784718	1.65151956458732	0.0986325291724025	1
ENST00000652645.1	2.81960588416728	3.16940965014797	1.92109831190403	1.64979045086283	0.0989858025306363	1
ENST00000606274.1	2.88832414430646	3.82943397367286	2.32255748457348	1.64880051370445	0.0991885096931523	1
ENST00000619354.1	5.67170342329692	3.39278370454732	2.06222047757607	1.64520900720334	0.0999267166827504	1
ENST00000662864.1	7.88972753255816	2.8792429247114	1.75196109298328	1.6434399920426	0.100291931457258	1
ENST00000427111.4	3.04023923948633	3.26213628472117	1.98550615599106	1.64297465151544	0.10038817799159	1
ENST00000651370.1	3.84512252226888	3.21294162612593	1.9572113258732	1.6415915765726	0.100674674511189	1
ENST00000657602.1	9.21119717215427	3.01462967033976	1.83713910946291	1.64093707156509	0.100810478640652	1
ENST00000623673.1	4.05521281485487	3.05786500674051	1.86411398679509	1.64038520627045	0.100925099312138	1
ENST00000624980.1	2.16362976763608	3.41016544631072	2.08109476994258	1.63864015015751	0.101288225333774	1
ENST00000523683.1	4.97902280889872	2.70823144117508	1.65415803522712	1.63722654274882	0.101583142972254	1
ENST00000623749.1	2.32109079898215	3.49947282338628	2.14284765047194	1.63309455182945	0.102449112276885	1
ENST00000634503.1	3.70210589239797	3.1448336034416	1.92644919519802	1.63245083819527	0.102584546935414	1
ENST00000397184.2	2.14035090992001	3.39619843583481	2.08222480925489	1.63104311347156	0.102881222657341	1
ENST00000554608.1	2.17063467800115	3.40884220651576	2.09205810773366	1.62942042284312	0.103224048288008	1
ENST00000597502.6	9.69697481285292	2.8095342936209	1.72504195317772	1.62867592202347	0.103381642533687	1
ENST00000607258.2	2.89133207323498	3.18710973306885	1.95726750663028	1.6283465199685	0.103451430620041	1
ENST00000658196.1	4.58848254797877	2.8578785895089	1.75625939049966	1.62725312955953	0.103683348005121	1
ENST00000623059.1	2.6046135520891	3.67728066982376	2.26159530919426	1.62596758795625	0.103956550571321	1
ENST00000454857.6	3.40060347610654	3.43647510135784	2.11369542886767	1.62581375463294	0.103989281423065	1
ENST00000569711.1	2.01867118584225	3.29871192030607	2.03252992840773	1.62295859667378	0.104598255943138	1
ENST00000620618.4	2.23327850167387	3.45720138754651	2.13320266665634	1.62066241599325	0.105090058237119	1
ENST00000641433.1	1.82667872431947	3.20613803733605	1.97885255807624	1.62020056736967	0.105189199599548	1
ENST00000590932.5	1.95726027855751	-3.36772777174572	2.0791617971188	-1.61975262166348	0.105285427429752	1
ENST00000517509.5	2.38055213166608	2.93304824390176	1.81091165610603	1.61965286048721	0.105306867663865	1
ENST00000647856.1	7.58847020839789	2.5550055177548	1.57928864795371	1.61782047953382	0.105701291531898	1
ENST00000602918.1	1.5294596428873	-3.37624648582362	2.08905129930916	-1.61616255519437	0.106059172253034	1
ENST00000624923.1	2.05138885997547	3.3564083967084	2.07696884192652	1.61601287845759	0.106091528812794	1
ENST00000557393.1	2.73387104188891	3.1118993898934	1.92788375485685	1.61415302248058	0.106494238830029	1
ENST00000664688.1	2.32654675461756	3.50149998637129	2.17486810391464	1.6099826835792	0.107401636688655	1
ENST00000610812.1	1.99567921838404	-3.92812971245511	2.44006412454735	-1.60984691875006	0.107431279510698	1
ENST00000566535.1	2.0080461648293	-3.92823168271664	2.44125946986064	-1.60910043820163	0.107594381463571	1
ENST00000569381.1	5.40793953044335	2.81996680751321	1.76177015342425	1.60064398981457	0.109455793210449	1
ENST00000434868.1	2.44792740105726	3.58303857879769	2.23934146811592	1.60004118613152	0.10958944689999	1
ENST00000422995.2	8.38636382347168	2.28079756203961	1.42720431341577	1.59808763230326	0.110023475691343	1
ENST00000657190.1	2.01472260138473	3.30869876652661	2.07488118287728	1.59464493380694	0.110791658430631	1
ENST00000641099.1	4.79182150151741	2.8932111347983	1.81616488372853	1.59303329819847	0.111152721300663	1
ENST00000658844.1	2.93310600694523	2.79274181896299	1.75659997257109	1.58985646280942	0.111867163221504	1
ENST00000610769.1	2.14590078511063	3.39259699593309	2.13445176903235	1.58944654789324	0.11195961270033	1
ENST00000574724.2	2.99386936316461	3.23745750117166	2.03726314662511	1.58912092752218	0.112033093890063	1
ENST00000666866.1	2.45874539277286	3.59075585489205	2.26244159804855	1.58711537923862	0.112486515332003	1
ENST00000667504.1	4.43694429853919	3.13587819431787	1.97691313623066	1.58624986442094	0.112682640353047	1
ENST00000385201.1	31.5272614830529	-1.99242858202057	1.25609841707401	-1.58620419780624	0.112692995855843	1
ENST00000646176.1	2.61196189514896	3.05625648804621	1.92833731825565	1.5849179804345	0.112984970711535	1
ENST00000495094.1	4.38027744812829	2.59261707698634	1.63744073947117	1.58333490458022	0.113345151281465	1
ENST00000666289.1	2.0217275117498	3.30669807566794	2.08896128462687	1.58293889886934	0.113435391577201	1
ENST00000597337.1	2.09598766613289	3.35779628939436	2.12254747980115	1.58196521931699	0.11365751067063	1
ENST00000658037.1	5.04598790095198	2.86021737697341	1.81124347775554	1.57914571514026	0.114302637979698	1
ENST00000517927.1	33.3756792686819	-1.9240920140484	1.21893355595544	-1.57850442679809	0.114449771953501	1
ENST00000624260.1	4.18914628968782	3.03711593387432	1.93004822442837	1.57359587985105	0.115580906389435	1
ENST00000661718.1	10.146262292237	2.2842312341034	1.4544899114563	1.57046894317494	0.116306054121098	1
ENST00000653620.1	2.11189785523417	3.36212311233976	2.14199165873957	1.56962474555954	0.116502438087037	1
ENST00000663503.1	2.0271834673852	3.30918804271143	2.11516158575337	1.56450838791722	0.117698224686075	1
ENST00000661331.1	2.50294819515451	2.98035820133384	1.90559696308798	1.5640023882617	0.117817007554541	1
ENST00000648601.1	1.80122965953773	3.15648590226501	2.02202466277872	1.56105212778527	0.11851145202068	1
ENST00000504357.1	2.41237551645114	3.5585707607453	2.27991686681462	1.56083356044343	0.118563026735867	1
ENST00000659803.1	3.13893120253938	2.89995967558757	1.85996753715029	1.55914531714392	0.118961989900168	1
ENST00000624442.1	2.29491120894292	2.85541555251006	1.83144586148965	1.55910453732306	0.118971639927525	1
ENST00000658262.1	2.27583529664505	3.4762471025239	2.23128171073146	1.55795975282042	0.119242789119354	1
ENST00000418006.1	9.42385389470694	2.24348033320898	1.44070465503206	1.55721044238527	0.119420529931286	1
ENST00000657830.1	2.2212168377668	3.44769554253921	2.21559040800189	1.55610690951153	0.119682672266008	1
ENST00000384858.1	1.9736847277128	-2.78184666868978	1.78787634201857	-1.55595026530134	0.119719919333734	1
ENST00000423689.3	3.30260494496385	2.97595319483442	1.91357460965164	1.55518012196879	0.119903177112777	1
ENST00000508827.1	2.14053874903043	3.38300421556372	2.17745526691535	1.55365038582684	0.120267833657759	1
ENST00000669377.1	3.46171198372039	2.70954860355514	1.74831851876928	1.54980261003155	0.121188900397895	1
ENST00000602585.2	1.51949547438586	-3.61964675849923	2.33687883665861	-1.54892359061063	0.121400089230796	1
ENST00000661364.1	1.95434290433289	3.26908532300648	2.11254265574561	1.54746476437545	0.121751214695348	1
ENST00000668953.1	3.80169630661646	2.56515622138585	1.65766197367624	1.5474543436	0.121753725729208	1
ENST00000621050.1	1.71066011395997	3.09810002705918	2.00246177315306	1.54714565271373	0.121828127550323	1
ENST00000650357.1	1.66764588519422	-3.6199670455353	2.34024538567873	-1.54683225429602	0.121903700357348	1
ENST00000649039.1	2.38919057829028	3.54210786826789	2.29122579137949	1.54594448159353	0.122117976580555	1
ENST00000663483.1	1.94516778690216	3.24596760519792	2.10788406001781	1.53991752524116	0.123580458341297	1
ENST00000564492.1	4.38678457675461	2.86836985534152	1.867730269114	1.53575165685042	0.124599300425302	1
ENST00000466942.2	2.56102892644872	-2.65860006868306	1.73212045213276	-1.53488174878919	0.124812877448177	1
ENST00000589496.2	3.03701516494576	2.87293155128666	1.87278926649802	1.53403888129861	0.125020087747428	1
ENST00000652364.1	1.82029623380987	3.1552282544387	2.05802631728342	1.53313309355712	0.125243065209816	1
ENST00000477928.1	2.05346631500538	3.31805250712321	2.16438983210962	1.53301981828713	0.12527097193797	1
ENST00000658276.1	3.96713178117949	2.97240156268708	1.94176065643626	1.53077649031285	0.125824641858166	1
ENST00000607222.1	2.15922964508173	3.40172959333243	2.22504178643249	1.52883852073024	0.126304480292548	1
ENST00000503695.4	1.98081359106348	3.26803661290713	2.13811393551742	1.52846700946097	0.126396628498499	1
ENST00000585863.2	1.89290737419999	3.22824114696365	2.11516250492353	1.52623788453567	0.126950631747797	1
ENST00000446262.1	5.40388253279461	4.70163474260641	3.0828227638889	1.52510705373001	0.127232398143713	1
ENST00000656379.1	2.03524421083132	3.30841202034777	2.16978465954073	1.52476514468862	0.12731768653405	1
ENST00000362251.4	223.924449300408	-2.05254224786062	1.34713974942987	-1.52362978579564	0.127601218209555	1
ENST00000420330.1	4.43197837118755	2.67795681527586	1.75811077703467	1.52320141043254	0.127708323346785	1
ENST00000662934.1	1.89991228456505	3.2265436994994	2.11897146360259	1.52269332311525	0.127835449209133	1
ENST00000643616.1	20.7090341020313	2.06426747695817	1.3570029611894	1.52119600030118	0.128210658881301	1
ENST00000627071.1	1.78695613982119	3.12964789547922	2.05942294327757	1.51967224881859	0.128593369624623	1
ENST00000656839.1	3.67848637349207	3.15510970731355	2.07686606231677	1.51916859953597	0.128720062975478	1
ENST00000651703.1	3.01011106498957	2.84939524398056	1.87859985710061	1.5167653895057	0.129325928284032	1
ENST00000654074.1	2.77261475550955	3.12685308883089	2.06521960624219	1.51405355603824	0.130012256766751	1
ENST00000665540.1	1.85189953395847	3.19566677027282	2.11248194655791	1.51275459441434	0.130342006263045	1
ENST00000454224.1	2.82693726987535	2.73016120764937	1.80509473612156	1.51247530282838	0.130412990866953	1
ENST00000650184.1	2.17990371498709	3.41521630285838	2.25932147540974	1.51161149045379	0.130632726829838	1
ENST00000654787.1	4.59933278522041	3.16136572953134	2.09306583407771	1.51039956701809	0.130941499053466	1
ENST00000520588.1	1.10723467009556	-3.97826376141165	2.64122545878083	-1.50621892129117	0.132010983709512	1
ENST00000665199.1	1.10723467009556	-3.97826376141165	2.64122545878083	-1.50621892129117	0.132010983709512	1
ENST00000666971.1	2.55645848494828	2.99627622517971	1.99071939693271	1.50512233406494	0.132292627975277	1
ENST00000625876.1	1.0119725360817	-3.6331289349908	2.42119957286032	-1.50054913924289	0.133472214724734	1
ENST00000664457.1	2.32930713601265	2.87949474431077	1.91937608519641	1.50022435234006	0.133556297164477	1
ENST00000665377.1	2.44966732802294	2.94597265835496	1.96496732758595	1.49924765516291	0.133809396314376	1
ENST00000510551.1	2.09416887270871	3.34350818357761	2.23262444654644	1.49756856275114	0.134245379666088	1
ENST00000643882.1	54.4379373119008	1.84447932400147	1.23282902427695	1.49613554489702	0.134618336842681	1
ENST00000504861.2	7.02846210590569	5.07073094091455	3.38994328816342	1.49581586176379	0.134701646734938	1
ENST00000566291.1	3.92069713746377	2.83127390419655	1.89409587089491	1.49478912218886	0.134969486130265	1
ENST00000507091.5	1.9166208126611	3.21413562769971	2.15196488748251	1.49358181743374	0.135284954774313	1
ENST00000365085.1	1.26165469430525	-3.21097522282163	2.15459112961227	-1.49029445944088	0.136146828676112	1
ENST00000515495.1	3.56398746663401	2.82692089130632	1.898077982999	1.48935971895092	0.136392669742076	1
ENST00000459091.1	10.3912258788728	-2.00883822085067	1.35467673600951	-1.48289120751282	0.138103317866418	1
ENST00000606096.1	6.88984443106969	5.04252419740213	3.40062677735594	1.48282199945588	0.138121709467179	1
ENST00000566385.2	4.1831276103353	2.68536826543592	1.8126376437858	1.48146998637155	0.138481377077637	1
ENST00000362487.1	4.95822089479199	-2.21049322999817	1.49215949845543	-1.48140546120325	0.138498560328748	1
ENST00000646052.2	2.27323364195995	2.85334767361367	1.92708378134413	1.48065574586667	0.138698332272412	1
ENST00000667788.1	2.29185488303537	2.84877373239792	1.92431435949669	1.48040974612018	0.138763930622844	1
ENST00000668756.1	2.34438513443205	2.87897432033784	1.94492423299327	1.48025011540272	0.138806510570428	1
ENST00000454228.1	3.13688599303551	3.32001281275648	2.24773179431992	1.47705025178993	0.139662167435884	1
ENST00000606813.1	2.39247945998562	2.90174811036069	1.96543221287197	1.4763918548585	0.139838728029262	1
ENST00000524312.1	2.05737331591112	3.32211702861776	2.25419832393329	1.47374656140329	0.140549841273051	1
ENST00000629895.1	5.65472929532664	-2.00863619763952	1.36381072511475	-1.4728115570953	0.140801855170235	1
ENST00000655245.1	3.91961222585727	2.68108743092362	1.82090278678601	1.47239460029378	0.140914350461468	1
ENST00000670393.1	5.02129555773825	2.31875247842987	1.57532319322831	1.47192175446744	0.141042008254962	1
ENST00000663189.1	1.93289476001211	3.22957295720429	2.19558415962943	1.47094017919558	0.141307295411922	1
ENST00000629527.2	2.28944591528178	3.47277621692846	2.3620484940179	1.47023916982381	0.14149698954173	1
ENST00000658460.1	3.58522242119344	2.78635103437003	1.89526118516055	1.47016730790801	0.141516446530151	1
ENST00000511703.6	2.08982729105792	3.35397541533079	2.28262647962796	1.46934921033486	0.141738095656952	1
ENST00000670886.1	1.85048608233579	3.17163112570345	2.15907722605485	1.46897530455582	0.141839487599175	1
ENST00000363386.1	0.910738700402314	-3.88935600859755	2.65256097663524	-1.46626450545585	0.1425762413032	1
ENST00000613361.1	1.77764551928348	3.12920878222657	2.13883597247905	1.46304289926432	0.143455640760916	1
ENST00000671469.1	2.70831752081154	-2.79082601385952	1.9089818215612	-1.46194478246898	0.143756341808765	1
ENST00000482677.5	1.80717253192162	3.13834953410824	2.15081639633454	1.4591433929259	0.14452564513971	1
ENST00000458178.2	7.06786838215228	2.03752565603521	1.39719354123308	1.45829879390726	0.144758202532963	1
ENST00000426452.2	2.03418837775027	3.30250554814024	2.26482895414171	1.45816996118004	0.144793701364197	1
ENST00000571197.1	80.4212262863364	-1.80787566485747	1.24081143771308	-1.45701079947291	0.145113399175034	1
ENST00000561440.2	3.43927442910181	2.63794237601792	1.81164313262173	1.45610486332394	0.145363633344023	1
ENST00000572811.1	2.97279430283461	2.57936762614473	1.7733453045184	1.45452079725963	0.145801971792762	1
ENST00000426194.1	2.2933037133097	2.84513664235073	1.95895633432005	1.45237369128918	0.146397727424559	1
ENST00000387419.1	1.42617916463527	-3.27317793294379	2.25793765845814	-1.44963166750092	0.147161260268585	1
ENST00000417591.1	8.16567467063622	2.51135124870387	1.73340765318703	1.44879436991438	0.147395016549835	1
ENST00000631713.1	1.72782018015285	3.08887310403799	2.13207275393357	1.44876533802103	0.147403126746449	1
ENST00000670588.1	3.3551907306816	2.70614226843981	1.86801324191154	1.44867402849383	0.14742863671808	1
ENST00000381108.3	3.35683659926429	2.73125505486409	1.89057760868003	1.44466698554153	0.148551447481251	1
ENST00000625127.3	6.25213182422856	2.23730609152065	1.54932703726625	1.44405024743408	0.148724841614589	1
ENST00000662834.1	2.90708182093079	2.77275893515801	1.92478689914892	1.44055372383511	0.149710802008336	1
ENST00000668182.1	2.13517671295024	3.36904469631731	2.34352804585995	1.43759521131783	0.150548940431296	1
ENST00000567327.1	1.89889183013565	3.19483842158247	2.22451917604775	1.43619279886751	0.150947487559445	1
ENST00000563704.1	1.79480558547636	3.12873243136456	2.18020959818397	1.43506038775844	0.151269890202844	1
ENST00000661738.1	3.33173894812405	2.7135125375933	1.89593226526088	1.43122862947845	0.152364700911579	1
ENST00000385044.3	15.4877812788148	-2.01302471333525	1.40653079030462	-1.4311984687511	0.152373342299378	1
ENST00000438409.1	2.11265461067716	3.35716983767734	2.35070637643251	1.42815362706944	0.153247644808074	1
ENST00000385230.1	14.3846790654601	1.9216036202553	1.34612797994157	1.42750440440196	0.153434556555688	1
ENST00000534123.5	2.58759606115322	2.58669606164249	1.81237848844425	1.42723833798255	0.15351120736083	1
ENST00000596663.5	1.667440483101	3.04606984494884	2.13857726256491	1.42434407129884	0.15434689573193	1
ENST00000667393.1	2.23821025765408	2.79920537246338	1.96549870696675	1.42417054895103	0.154397108061365	1
ENST00000649670.1	7.29090334595193	2.22690619832096	1.56402853769589	1.42382708796453	0.154496532293075	1
ENST00000363194.1	9.5217176140451	-1.89447426517135	1.33290178447855	-1.42131572425833	0.155224994253127	1
ENST00000607691.1	1.98626954669889	3.26588138589212	2.29851235278497	1.42086745017274	0.15535529729771	1
ENST00000661598.1	1.72936913488251	3.08071798424454	2.16975273382456	1.41984749516331	0.155652084328423	1
ENST00000582536.1	4.55109489100638	2.69145481179222	1.89663125053768	1.41907121430654	0.155878255164712	1
ENST00000365399.1	0.900006314936698	-3.82091164869323	2.69433639415494	-1.41812717112171	0.156153639791103	1
ENST00000665489.1	2.50623394372425	2.97169926005676	2.09600148012559	1.41779444730101	0.156250785791187	1
ENST00000530595.1	4.74790278502818	2.85331995627016	2.01415442370987	1.41663415807743	0.156589916328049	1
ENST00000608962.1	9.50697896470129	2.05358354222972	1.45004422188353	1.41622132017617	0.156710715557822	1
ENST00000638232.1	1.89609920321452	3.20536793650927	2.26456849990632	1.41544313481437	0.156938610097013	1
ENST00000667531.1	3.78059957593717	2.5253395845208	1.78509429259861	1.41468133923872	0.157161948104049	1
ENST00000566699.2	8.47805171529175	2.3618833121083	1.67155105839628	1.41298903209952	0.157658949009776	1
ENST00000427447.5	2.14254851469063	2.75495617858999	1.95003765102035	1.41277076222014	0.157723137641777	1
ENST00000649603.1	1.57319335927968	2.92605397056883	2.07251257356972	1.41183894750947	0.157997387660774	1
ENST00000562127.1	5.11397186961159	2.2160152555088	1.5711869074456	1.41040842754447	0.158419118365629	1
ENST00000609770.1	2.94733794311	2.83737922316168	2.01216189682883	1.41011477636735	0.158505794826712	1
ENST00000432673.1	1.19202348624381	-4.00327455110459	2.84153659216916	-1.40884145646303	0.158882053662728	1
ENST00000670595.1	1.19202348624381	-4.00327455110459	2.84153659216916	-1.40884145646303	0.158882053662728	1
ENST00000429293.1	1.19202348624381	-4.00327455110459	2.84153659216916	-1.40884145646303	0.158882053662728	1
ENST00000589071.4	1.19202348624381	-4.00327455110459	2.84153659216916	-1.40884145646303	0.158882053662728	1
ENST00000485915.3	1.19202348624381	-4.00327455110459	2.84153659216916	-1.40884145646303	0.158882053662728	1
ENST00000665204.1	1.19202348624381	-4.00327455110459	2.84153659216916	-1.40884145646303	0.158882053662728	1
ENST00000453921.2	1.19202348624381	-4.00327455110459	2.84153659216916	-1.40884145646303	0.158882053662728	1
ENST00000656840.1	1.19202348624381	-4.00327455110459	2.84153659216916	-1.40884145646303	0.158882053662728	1
ENST00000650340.1	1.19202348624381	-4.00327455110459	2.84153659216916	-1.40884145646303	0.158882053662728	1
ENST00000443161.1	1.19202348624381	-4.00327455110459	2.84153659216916	-1.40884145646303	0.158882053662728	1
ENST00000573819.1	1.19202348624381	-4.00327455110459	2.84153659216916	-1.40884145646303	0.158882053662728	1
ENST00000563083.1	1.19202348624381	-4.00327455110459	2.84153659216916	-1.40884145646303	0.158882053662728	1
ENST00000613236.1	1.19202348624381	-4.00327455110459	2.84153659216916	-1.40884145646303	0.158882053662728	1
ENST00000654058.1	3.02395729890395	2.58152538842828	1.83328074381271	1.40814515024002	0.15908809390769	1
ENST00000548760.2	3.28208332323259	2.69253357268192	1.91317147800769	1.40736656574341	0.159318720038355	1
ENST00000658956.1	2.88287212769547	3.19192564063813	2.26971857838616	1.40630898959628	0.159632391877679	1
ENST00000362883.1	20.0138677553021	-1.66418441590437	1.18341900870922	-1.40625121250971	0.159649541721332	1
ENST00000672262.1	10.7247441815712	1.7542337394576	1.25073250145113	1.40256508679698	0.160746568987916	1
ENST00000433873.1	1.96308460853803	3.24543219570626	2.3143706410276	1.40229578537397	0.160826938457307	1
ENST00000585691.1	2.12587543043826	2.75350424904421	1.96580627215205	1.40069969663381	0.161303893467771	1
ENST00000662848.1	1.97390260025363	3.25664913691184	2.32945724710488	1.39802915076432	0.162104313566251	1
ENST00000428514.1	1.18162656195707	-3.55479433804912	2.54711853977227	-1.39561401738568	0.162830759023002	1
ENST00000580533.1	2.39592047159904	-2.4407344558825	1.7506726888133	-1.39416949352021	0.163266427798863	1
ENST00000462531.1	1.8605473186084	3.17556373288488	2.2780719996935	1.39396987158972	0.163326702878123	1
ENST00000668718.1	3.35687911040252	-2.6315409169779	1.89094536528232	-1.39165359575844	0.164027320683198	1
ENST00000570843.1	4.53412447567411	2.31606233733135	1.66577212702872	1.39038365437328	0.164412407315333	1
ENST00000558411.1	1.87517839167454	3.19966024691595	2.30270161940544	1.38952446984517	0.164673325331822	1
ENST00000663174.1	4.48567167386096	2.31272537157265	1.66527771257011	1.38879260444993	0.164895824765918	1
ENST00000408518.3	1.67649362791605	-3.04677399222658	2.1956775544786	-1.38762359983686	0.165251691294326	1
ENST00000426504.1	3.64201414662721	2.80925345483287	2.02494819107861	1.38732115083719	0.165343856393207	1
ENST00000387347.2	27.3787310672	-1.51480026979538	1.09215886200143	-1.38697795943298	0.16544848374732	1
ENST00000457273.5	2.47294618573901	2.9624791414869	2.1380814051363	1.38557827329219	0.165875716315007	1
ENST00000421505.1	29.785346320583	-1.58212157031692	1.14271802460372	-1.38452491012871	0.16619778604383	1
ENST00000441386.3	2.19236458098755	3.40918228856082	2.46604630014643	1.38244861353916	0.16683399820942	1
ENST00000392097.5	2.61853652541403	2.62110247097648	1.89757070436794	1.38129370618078	0.167188672599388	1
ENST00000563103.1	6.77762797157329	2.27784741865895	1.65224867241756	1.3786347398458	0.168007399862023	1
ENST00000651475.1	2.45496284225287	2.51494481578122	1.82498264772742	1.37806505662559	0.168183203009855	1
ENST00000635449.1	1.94891434640243	2.59433644617593	1.88333932448567	1.37751939464463	0.16835172270895	1
ENST00000384906.1	4.43574744715268	-2.02770225046791	1.47340552792686	-1.37620106076361	0.168759393790208	1
ENST00000648050.1	2.19059670914089	2.77173373287912	2.01430278780718	1.37602635991806	0.168813472427515	1
ENST00000609937.1	2.80691191520298	2.41561948824306	1.75726141005179	1.37465005173696	0.169239963352897	1
ENST00000610481.1	1.21520842440467	-3.63256762231623	2.6473575744103	-1.37214846132955	0.170017225821741	1
ENST00000667582.1	1.87807427617661	2.56811555678536	1.87253235035721	1.37146658977372	0.170229551651243	1
ENST00000658151.1	1.63353147277975	2.99658233605308	2.19061160206109	1.36792041694368	0.171336988174237	1
ENST00000645563.1	3.07068173427744	2.57207252519555	1.88052425561815	1.36774227586343	0.171392761915642	1
ENST00000659750.1	1.87951997332532	3.18313908443067	2.34252592534343	1.35884903129258	0.174194432590114	1
ENST00000659278.1	6.11407488677512	2.32046532427534	1.71197158987272	1.35543448150787	0.175279169884327	1
ENST00000624822.1	1.70361478756258	3.02820677025745	2.24050272678286	1.35157468636767	0.176511412709464	1
ENST00000669707.1	1.70361478756258	3.02820677025745	2.24050272678286	1.35157468636767	0.176511412709464	1
ENST00000655705.1	1.71266060678646	3.08459809232229	2.28290948846296	1.3511696840855	0.176641083384011	1
ENST00000655225.1	1.46529403326985	2.82899723786586	2.09479975579818	1.35048575885857	0.176860218715544	1
ENST00000381105.2	2.13652364272265	2.7391353726404	2.03026225239146	1.34915347483507	0.177287675104215	1
ENST00000654547.1	1.67342493903666	3.00562075839424	2.22841325660154	1.34877170986587	0.177410304132761	1
ENST00000422718.1	2.30785899169187	2.8542693672625	2.11836226764438	1.34739435782929	0.177853256791722	1
ENST00000655153.1	4.04500115289283	2.35287919579572	1.74659304525532	1.34712502273348	0.177939970382421	1
ENST00000567953.1	1.32724560555914	-3.27956531308158	2.43472801412526	-1.34699452836412	0.177981994921339	1
ENST00000624072.1	13.037680117601	1.78145840404381	1.32257733845277	1.34695972193797	0.177993205266071	1
ENST00000384885.4	9.53959176855975	-1.90210777307277	1.41481611858902	-1.34442048551845	0.178812453088975	1
ENST00000523871.1	1.96739394466278	2.62858545460202	1.95532539682319	1.34432123618538	0.178844531310469	1
ENST00000657986.1	15.3510842547081	-1.79213834391409	1.33315719533475	-1.34428134220443	0.178857426587575	1
ENST00000521276.3	15.8641538258033	-1.63561818722677	1.21712247781651	-1.34384026015281	0.179000047457686	1
ENST00000665547.1	3.47742320735428	2.39274851344137	1.78057059751225	1.34380996562812	0.179009846088601	1
ENST00000606125.1	1.55852070266177	2.91616284877888	2.17218435690932	1.34250246278733	0.179433132381456	1
ENST00000425602.2	1.88807383842005	3.1784173711919	2.37132538559215	1.34035480347975	0.180130022149347	1
ENST00000657283.1	3.80232947892358	2.51859092726295	1.87959440207897	1.33996511400396	0.180256686984032	1
ENST00000429901.2	1.50616637040439	2.90721943713763	2.17138349622694	1.33887884944751	0.18061011616939	1
ENST00000612576.1	3.76803060453467	2.25411255257817	1.68387482714495	1.33864614889461	0.180685894970202	1
ENST00000518639.1	1.55151579229671	2.91879887336785	2.18111405074774	1.33821469462691	0.180826460274068	1
ENST00000668163.1	3.50876280851647	2.40068907452192	1.79470189064749	1.33765339359831	0.18100945041176	1
ENST00000385070.3	68.7781127743087	-1.53278878093238	1.14645240854365	-1.33698422150772	0.181227787278015	1
ENST00000656215.1	2.90382236773858	2.50906268866539	1.87701421817321	1.336730784654	0.18131052944508	1
ENST00000362134.1	186.340588262353	-1.75472034047377	1.31317704300591	-1.33624049386148	0.181470679367633	1
ENST00000626479.1	3.65270084909854	2.32661150255195	1.74171904132117	1.33581332428169	0.181610296761322	1
ENST00000658088.1	2.28467405353101	2.83704904710494	2.12667030488423	1.33403331987531	0.182192936896233	1
ENST00000577527.1	5.37657923074502	4.67919638450289	3.5092070506511	1.33340561470567	0.182398730847686	1
ENST00000640623.1	1.52017619113452	2.90076968047898	2.17629115583862	1.33289595590034	0.182565949899475	1
ENST00000550723.1	2.12609864820032	2.72059490618692	2.04278522042481	1.33180663291717	0.182923737804124	1
ENST00000626372.2	1.78017451241022	3.0954318718529	2.32429734250709	1.33177103257969	0.182935439491098	1
ENST00000505995.5	2.30013890943558	2.83725401264731	2.13090534715161	1.33147819842861	0.183031713944606	1
ENST00000670892.1	1.74173608132776	3.08186990891579	2.32374790016764	1.32624967996462	0.184757008507059	1
ENST00000514519.1	1.71390427897793	3.07393043592477	2.31990542402383	1.32502403076117	0.185163181070825	1
ENST00000665654.1	1.60729020871135	2.95750565828068	2.23266791210211	1.32465094439241	0.185286950626174	1
ENST00000412674.1	2.30355278869272	2.85010690282586	2.15206272136018	1.32436051911373	0.185383340124798	1
ENST00000664771.1	1.53533576450091	2.88892122334422	2.18639387151266	1.32131783800946	0.186395408627902	1
ENST00000644612.1	1.20228013291164	-3.03758644582516	2.29904931632506	-1.32123587965508	0.186422726294566	1
ENST00000658206.1	1.84551704344887	3.14811666773406	2.38705291390136	1.31882986313396	0.187225998143917	1
ENST00000655608.1	1.80286632892247	3.12308244763213	2.3684720153519	1.31860643798576	0.187300720275353	1
ENST00000509161.1	1.80441528365213	3.11896391953639	2.36577216037507	1.31837037047638	0.187379694429311	1
ENST00000550268.2	1.75925370087024	3.09080729648787	2.34724711745101	1.3167796750111	0.187912487627939	1
ENST00000654633.1	1.70082216064145	3.04101141774019	2.31022314825791	1.31632800062338	0.188063976654248	1
ENST00000669072.1	3.4024124372363	2.35080707788064	1.78953814273382	1.31363898971686	0.188967721240372	1
ENST00000495430.2	7.53942144998	1.89327625369198	1.44281303978761	1.31221177067452	0.189448691426936	1
ENST00000408813.1	1.93049850742022	-2.65641292370276	2.02682916719403	-1.31062497357897	0.189984497615805	1
ENST00000668950.1	2.4386473113501	2.53016093942592	1.93126332819071	1.31010665531369	0.190159757309318	1
ENST00000660751.1	2.04684021598676	2.67002177118528	2.03971078931952	1.3090197812191	0.190527650194637	1
ENST00000363251.2	4.79794795889787	-2.16658972604947	1.65567817197921	-1.30858143974896	0.190676171341749	1
ENST00000410597.1	6.15797022572122	-1.91591601315661	1.46816310291835	-1.30497491004115	0.191901391368959	1
ENST00000669051.1	1.7446226278041	3.06305009258883	2.35207800116664	1.3022740279317	0.192822726813526	1
ENST00000447070.1	3.85198823694064	2.28011144551775	1.75121525499706	1.30201666471982	0.192910688888974	1
ENST00000597619.1	3.32417445945214	2.33255839823672	1.7915327282837	1.30199039147408	0.192919670265899	1
ENST00000661367.1	1.54234067486597	2.88539081033156	2.21624407890594	1.30192826584152	0.19294090882313	1
ENST00000387365.1	4.23395753954893	-2.18752357217314	1.68168291413394	-1.30079431371264	0.193328868865311	1
ENST00000659152.1	3.06451360104864	2.55352639676905	1.96307480393664	1.30077895740312	0.193334126662454	1
ENST00000437019.2	1.73606876270938	3.06785736940683	2.36056920430059	1.29962610874431	0.193729146752753	1
ENST00000516950.1	9.71259670485525	-1.74185589172936	1.34056840008603	-1.29934130300071	0.193826825797004	1
ENST00000501897.1	2.91681472833712	2.49839268518348	1.92329569499958	1.29901641836932	0.193938294731013	1
ENST00000427610.1	4.93534826037922	4.55659205987126	3.50990192777356	1.29821064908262	0.19421495978072	1
ENST00000606527.1	0.81122503195255	-3.67081287962978	2.827840986796	-1.29809734591508	0.194253886226971	1
ENST00000657850.1	3.31729884729394	2.31656958344457	1.78467238205893	1.29803632685345	0.19427485231324	1
ENST00000659788.1	1.89589717825727	2.58045928848684	1.98833737026695	1.29779751015814	0.194356925451337	1
ENST00000607269.1	2.02646829549398	3.2764205327196	2.52715251976996	1.29648705691014	0.194807736365048	1
ENST00000668419.1	4.26839488960697	2.22540866285284	1.71854403264258	1.29493840168347	0.195341479773202	1
ENST00000607541.1	1.41330692318052	-2.72967153668779	2.10920772600034	-1.29416913423887	0.195607005736553	1
ENST00000430140.2	1.54079172013631	2.8923563899347	2.23493952464747	1.29415420777031	0.195612160480691	1
ENST00000657314.1	1.1480484786112	-2.98584953856688	2.3093632654132	-1.29293194504531	0.196034597748213	1
ENST00000439892.6	1.52997372842071	2.87541142158285	2.22443266960429	1.29264933970529	0.19613236661523	1
ENST00000654247.1	1.74307367307444	3.06712575025771	2.37293844882589	1.2925433239852	0.196169052548609	1
ENST00000375206.6	1.30477667601624	2.67941096779544	2.07691273503583	1.29009318619697	0.197018305377776	1
ENST00000571085.1	1.5464651784628	2.90043652014928	2.24889305585915	1.28971740678937	0.197148793617236	1
ENST00000411553.3	1.48617326125806	2.85464146002521	2.21367098436827	1.28955092250977	0.197206624989256	1
ENST00000339021.4	2.34647647503923	2.47335281975029	1.91882078063989	1.28899626515691	0.197399385009503	1
ENST00000444184.6	4.79189704976328	4.51407514563569	3.51015690378581	1.28600380819647	0.198441732629758	1
ENST00000623947.1	3.40687278995844	2.55962671355658	1.99060557499743	1.28585328289352	0.198494270472909	1
ENST00000592718.1	1.64434946449535	3.00377147280218	2.34217435914697	1.28247133313174	0.199677354883919	1
ENST00000578427.1	1.74617158253376	3.0576939077749	2.38696042400309	1.28099899647559	0.200194018578516	1
ENST00000657237.1	2.51925573282592	2.30932415668904	1.80385332589147	1.28021725688133	0.200468738404031	1
ENST00000420724.1	1.75133159365671	2.43472789287561	1.90199934504868	1.28008871255068	0.20051393793211	1
ENST00000624945.1	13.9427580359505	1.65120470942721	1.29012075657053	1.27988384111928	0.200585991427346	1
ENST00000582375.1	2.67034423249992	2.68835433152662	2.10178658355635	1.27908054631206	0.200868693360064	1
ENST00000625232.2	4.8522150176078	-1.92761687996142	1.50776568080476	-1.27845918268452	0.201087567954261	1
ENST00000589397.1	1.93835071564751	3.22151711161474	2.5199400979686	1.27841019483428	0.201104831262426	1
ENST00000387460.2	10.6201578806085	-2.0498750094069	1.60368517878535	-1.27822781960203	0.201169109761218	1
ENST00000410717.1	2.8726799592589	-2.14642011988754	1.68022566423302	-1.27745943034821	0.201440094618912	1
ENST00000656315.1	1.50133283462445	2.84293217283596	2.22632486796486	1.27696196262442	0.201615676545113	1
ENST00000669335.1	2.76053889347098	2.41943669298902	1.89499045035102	1.27675402930968	0.201689099961101	1
ENST00000513955.1	4.29703148275817	2.45414506780325	1.92249023031437	1.2765448838728	0.201762971055834	1
ENST00000387449.1	11.6767240912492	-1.73876335925768	1.3621142105795	-1.27651803773337	0.201772454659619	1
ENST00000430027.3	1.42043152812602	2.79316084789933	2.18888677401714	1.27606456444214	0.201932696677349	1
ENST00000608354.1	5.73547436013402	2.0822246836631	1.63245919222694	1.27551407935815	0.202127343999894	1
ENST00000362670.1	0.843422188349401	-3.82421191030337	2.99977553026645	-1.27483269055258	0.202368467235809	1
ENST00000500118.2	7.12737245575636	-1.81135150142216	1.42096713756625	-1.27473145123155	0.202404310699	1
ENST00000429019.4	1.95859056642847	3.23910350635755	2.54132304460798	1.27457369626033	0.202460172570888	1
ENST00000362263.3	3.41818308221602	-2.11869529930052	1.66396748257845	-1.27327926866542	0.202918960563789	1
ENST00000663652.1	1.51760678197545	2.8649670539275	2.25203040832538	1.27217067910637	0.203312482994107	1
ENST00000654291.1	2.72064542721408	2.4111137481209	1.89580524331226	1.27181510686631	0.203438820144004	1
ENST00000585366.1	4.58953261527727	-1.83590284340715	1.44396187242954	-1.27143443221126	0.20357413968615	1
ENST00000413496.2	1.48896588817919	2.83280401301909	2.22819181276634	1.271346567557	0.203605382498868	1
ENST00000385274.1	2.57866420218605	-2.06927068121285	1.62954978989493	-1.26984194901235	0.204140934775419	1
ENST00000366152.3	2.35267991328392	2.89342958148075	2.28031694264655	1.26887167628664	0.204486835740133	1
ENST00000670214.1	1.95946249942352	2.59626236589133	2.04952008320753	1.26676600398476	0.205238971269022	1
ENST00000366099.2	1.69247959333768	3.04007073741741	2.40079797080606	1.2662751195165	0.205414601405763	1
ENST00000667496.1	6.35909544616963	1.90063972085947	1.50202529398213	1.26538462998885	0.205733482208534	1
ENST00000609127.1	1.29010401939833	2.67058561770768	2.11050507757203	1.26537749000821	0.205736040460242	1
ENST00000422977.2	4.17026205366272	-1.88726407905295	1.49204560511496	-1.26488364201679	0.205913042054403	1
ENST00000229465.10	1.7945096409639	2.50800867130843	1.98848773535737	1.26126434008792	0.207213624486443	1
ENST00000660188.1	1.40260862604536	2.77719669870126	2.20912739871097	1.25714646440117	0.208700604696803	1
ENST00000505448.3	1.4120344217074	-3.280664341789	2.61002539534169	-1.25694728780963	0.208772723661998	1
ENST00000557007.1	1.39966747526214	-3.28078345847623	2.61089888268919	-1.25657239360303	0.208908516418273	1
ENST00000673993.1	1.39966747526214	-3.28078345847623	2.61089888268919	-1.25657239360303	0.208908516418273	1
ENST00000521102.2	1.39966747526214	-3.28078345847623	2.61089888268919	-1.25657239360303	0.208908516418273	1
ENST00000656966.1	1.38184457318147	-3.28092791729414	2.61195988868172	-1.25611726715683	0.209073456582984	1
ENST00000461286.4	1.41506949204582	2.77818295681675	2.21304952088541	1.25536411661735	0.209346609410366	1
ENST00000670421.1	3.57199680651861	2.16232527599315	1.72249930178847	1.25534174309854	0.209354727795194	1
ENST00000605948.2	2.48420189132526	2.55472717327815	2.0352208777991	1.25525794332497	0.20938513714452	1
ENST00000648279.1	1.82344647927262	3.14016581048334	2.50212602961766	1.25499905812625	0.209479101882831	1
ENST00000416301.5	1.42588748376142	2.79615658400305	2.22873913775083	1.2545912335101	0.209627187476466	1
ENST00000503985.5	1.96646740978858	2.59556359701849	2.06890504709181	1.2545590725234	0.209638868707457	1
ENST00000366314.4	1.43980338493634	2.7979461643908	2.23225620962633	1.2534162307736	0.210054267650023	1
ENST00000608477.1	3.01408404056955	2.28529353630454	1.82491454173725	1.25227427588419	0.210469939011648	1
ENST00000655993.1	3.28338983697268	2.28479714544839	1.82474217488324	1.25212053346363	0.210525946650307	1
ENST00000658325.1	1.59797958817363	2.95478249165645	2.36043061763607	1.25179807005537	0.210643453575566	1
ENST00000654019.1	1.92139580753748	3.21620312598205	2.57047699841915	1.25120867759564	0.210858353098842	1
ENST00000653980.1	3.54067188547193	4.07908221855173	3.26169174328814	1.25060322666776	0.211079272806381	1
ENST00000458479.1	2.88165584092427	2.45932771180939	1.96770018294954	1.24984879969006	0.21135478575002	1
ENST00000577988.2	3.81647002857535	2.00136086920915	1.60171403661282	1.24951197495995	0.211477876368675	1
ENST00000623980.1	7.76147900621445	1.75382836490026	1.40424677672264	1.24894597870718	0.211684833068994	1
ENST00000499685.2	9.83767603346158	1.75850761996878	1.4080515568088	1.24889434017192	0.21170372199956	1
ENST00000604411.1	8.01698259140142	2.03155356413217	1.62692136372959	1.24871036143689	0.211771029735215	1
ENST00000647994.1	1.45877603965327	2.80717054667861	2.24910320127691	1.24812882978641	0.211983881995505	1
ENST00000667925.1	5.71584676369366	1.93018964367303	1.54727093307925	1.24748006467861	0.212221525438013	1
ENST00000657195.1	1.93627756126266	2.57569126052857	2.07076782413187	1.24383392020705	0.213560693513097	1
ENST00000436262.1	2.17720930826622	2.74982699702828	2.21124933130222	1.24356261327116	0.213660583229797	1
ENST00000653439.1	4.65140567888602	2.02325767471426	1.62837702558075	1.24249952125963	0.214052317014675	1
ENST00000366181.2	4.65106100503601	2.1961544736539	1.76780912192985	1.24230294233149	0.214124810177999	1
ENST00000607215.1	1.52563214676992	2.89642733223952	2.33225735778057	1.24189867922459	0.214273947478228	1
ENST00000569137.2	1.42438011258354	2.77217029478568	2.23286817359284	1.24152886747679	0.214410440868346	1
ENST00000619449.2	1.80026154111176	3.11876928928253	2.51223242432882	1.24143341956736	0.214445679803382	1
ENST00000612545.1	1.85156317341369	2.51456824098306	2.02866147877805	1.2395208699372	0.215152664819399	1
ENST00000445770.3	1.4463151736528	2.80486821606662	2.26322338047244	1.23932451399522	0.215225343884943	1
ENST00000641352.1	1.39409634450241	2.75568235547146	2.22379253741649	1.23918140253897	0.215278326213873	1
ENST00000662025.1	1.52869461238557	2.90044423032357	2.34183934415758	1.23853253962942	0.215518664347132	1
ENST00000607421.1	0.699517878407563	-3.57732037635356	2.88984147753014	-1.23789502094454	0.21575498877604	1
ENST00000384958.1	7.15166838293511	-2.02799230710763	1.64189559510854	-1.23515302260956	0.216773559057088	1
ENST00000653730.1	1.63086814406548	2.96872504497502	2.40356965013735	1.23513169040281	0.216781496874178	1
ENST00000517711.5	1.42283115785388	2.78009087444811	2.25204904388573	1.23447172786756	0.217027175453888	1
ENST00000671374.1	3.10965485827561	2.20992523336935	1.79019781552034	1.23445868060509	0.217032034464391	1
ENST00000663947.1	275.827441381762	-1.52903162991874	1.23875719082444	-1.23432714759953	0.217081023843784	1
ENST00000439999.1	1.41661844677548	2.76864337045484	2.24319006045655	1.23424377597828	0.217112079666739	1
ENST00000639773.1	1.48360385209899	2.81916194712618	2.28669578970431	1.23285395452218	0.217630257171519	1
ENST00000661295.1	1.41201316613828	2.76154457114421	2.24153499215166	1.23198816026217	0.217953506887011	1
ENST00000447834.1	3.25135339508496	-2.05109471246964	1.66532157600774	-1.23165083670309	0.218079542132897	1
ENST00000607781.1	1.35890207843791	2.74638581312507	2.23192599817538	1.23050039085985	0.218509780728526	1
ENST00000459965.2	1.21075166762956	2.6119510054193	2.12350799042336	1.23001703652575	0.21869072523618	1
ENST00000532768.1	5.05433965516903	2.3143984690652	1.88210433640143	1.22968659298151	0.218814489261634	1
ENST00000662190.1	1.6665139482268	2.9960142193106	2.43657854170001	1.22959886908479	0.218847353739336	1
ENST00000607286.5	4.17606391262857	4.3143264758696	3.5114592697945	1.22864203864797	0.219206046540655	1
ENST00000505153.2	3.2492250870214	2.45136940545697	1.99525321743339	1.22860065280852	0.219221570618402	1
ENST00000590797.2	18.2034861984284	-1.46040735545414	1.19177004848672	-1.22541035270062	0.22042064822486	1
ENST00000315707.3	11.294180277809	1.62880967647468	1.33013876564911	1.22454116708629	0.2207481464235	1
ENST00000629943.3	1.62005015234988	2.95366272632292	2.41503223656025	1.22303242234557	0.221317450628188	1
ENST00000401316.3	1.06288642500574	-2.74993304652727	2.24885837618146	-1.22281290616292	0.221400369665846	1
ENST00000656510.1	3.60807719142498	2.15998388007498	1.76671852609276	1.22259649637113	0.221482137100058	1
ENST00000384413.1	4.0030733543906	-1.94028683130875	1.58739841872307	-1.22230613841077	0.221591878813515	1
ENST00000429464.1	1.82837823525283	2.4918992400007	2.0390893903235	1.22206473724301	0.22168314680796	1
ENST00000648967.1	1.38106656216936	2.72845236700485	2.23477857223906	1.22090501533276	0.222121985344122	1
ENST00000597411.1	1.49162921689347	2.85375820751422	2.33978849063979	1.2196650333697	0.222591882108791	1
ENST00000654022.1	1.83919622696843	2.50765419071297	2.05748400882024	1.21879644262745	0.222921462046708	1
ENST00000658944.1	1.36869961572411	2.7177349794817	2.23707789513613	1.21485934190786	0.22441974310906	1
ENST00000669503.1	1.36869961572411	2.7177349794817	2.23707789513613	1.21485934190786	0.22441974310906	1
ENST00000623490.1	1.55861462221698	2.90259013656238	2.39218738207415	1.21336236379848	0.224991309057218	1
ENST00000668139.1	0.851623206608731	-3.45220899890311	2.8453827882606	-1.21326698577996	0.225027760846123	1
ENST00000558244.2	0.851623206608731	-3.45220899890311	2.8453827882606	-1.21326698577996	0.225027760846123	1
ENST00000404665.4	0.851623206608731	-3.45220899890311	2.8453827882606	-1.21326698577996	0.225027760846123	1
ENST00000673845.1	0.851623206608731	-3.45220899890311	2.8453827882606	-1.21326698577996	0.225027760846123	1
ENST00000554640.5	0.851623206608731	-3.45220899890311	2.8453827882606	-1.21326698577996	0.225027760846123	1
ENST00000364009.1	0.851623206608731	-3.45220899890311	2.8453827882606	-1.21326698577996	0.225027760846123	1
ENST00000419853.1	0.851623206608731	-3.45220899890311	2.8453827882606	-1.21326698577996	0.225027760846123	1
ENST00000322353.3	2.08803195631429	3.33002057184256	2.74481323924863	1.21320479084913	0.225051532919057	1
ENST00000445332.1	3.88698054323992	2.08852176708402	1.72267387850211	1.21237211125534	0.225369971517957	1
ENST00000623075.1	6.23949853738201	1.8787550067073	1.55179033354193	1.21070157874942	0.226009797130459	1
ENST00000621919.1	1.24528309780627	2.59046315851546	2.14025308187969	1.21035366352113	0.226143214047811	1
ENST00000607100.5	2.42490235712583	2.51163010048547	2.07759397052385	1.20891287523913	0.226696319140817	1
ENST00000636161.1	13.6243391074024	1.73891910495478	1.4410347557122	1.20671558965651	0.227541693181471	1
ENST00000502056.1	1.54934558523104	2.8809831765065	2.3894763403696	1.20569646488355	0.22793454859872	1
ENST00000641302.1	1.54934558523104	2.8809831765065	2.3894763403696	1.20569646488355	0.22793454859872	1
ENST00000611285.1	1.92967185299099	2.57833867665933	2.13918089080045	1.20529249665023	0.228090405209568	1
ENST00000622465.4	1.80519329709197	2.46899364963561	2.05190350697322	1.20326986198179	0.22887190773122	1
ENST00000663015.1	1.46844427873261	2.82645037153912	2.35004969757971	1.20271940395561	0.229084922460755	1
ENST00000606993.1	2.37726569709253	2.20192204109218	1.8315301745594	1.20223082954223	0.229274107813874	1
ENST00000641222.1	1.81601128880757	2.48497021780724	2.06771941084542	1.20179276006855	0.229443831202648	1
ENST00000567540.1	1.35788162400851	2.69741549006128	2.24977604898434	1.1989706670044	0.230539351596108	1
ENST00000441272.2	1.28309910903326	2.66805626029375	2.2257881580353	1.19870179498522	0.230643919848964	1
ENST00000516843.1	7.24922531316852	-1.64797793691559	1.37528945863301	-1.19827715290832	0.230809138009085	1
ENST00000668251.1	1.3694563711671	2.72376699923277	2.27553794967784	1.19697718054686	0.231315449232123	1
ENST00000670062.1	1.20272630283509	2.55214712269396	2.13226250671084	1.19691975761034	0.231337832408969	1
ENST00000660366.1	1.20272630283509	2.55214712269396	2.13226250671084	1.19691975761034	0.231337832408969	1
ENST00000444410.5	1.35633266927885	2.70634755904316	2.26268347401058	1.19607872251181	0.23166584002828	1
ENST00000659097.1	1.73070672662918	3.05228148230256	2.55397014755794	1.19511243513206	0.232043104159161	1
ENST00000632285.1	1.44082383936575	2.82953098220883	2.36946829005996	1.19416283985688	0.232414275944478	1
ENST00000667915.1	2.42445955448143	-2.1200143740231	1.77551721592884	-1.19402636876942	0.232467653506157	1
ENST00000553621.1	1.53542968405612	2.87628767121541	2.40954177703105	1.19370732586321	0.232592473820837	1
ENST00000659190.1	1.53542968405612	2.87628767121541	2.40954177703105	1.19370732586321	0.232592473820837	1
ENST00000663094.1	1.34551467756325	2.68646150840689	2.25216986698148	1.19283254242606	0.232934962446812	1
ENST00000652651.1	1.37024857045376	2.70804206145654	2.27040273070949	1.19275845858866	0.232963983614507	1
ENST00000661408.1	16.9656236913011	1.28767924605737	1.08024197680838	1.19202852111142	0.233250062164164	1
ENST00000502082.5	1.52461169234052	2.86030790519425	2.40338571867441	1.19011604461553	0.234000784903938	1
ENST00000571722.3	1.06936727603544	-2.69879713432884	2.27213670061216	-1.18777938563367	0.234920338020683	1
ENST00000623543.1	5.39663814037076	1.89541639828184	1.59581232685334	1.18774392601621	0.234934312241817	1
ENST00000659091.1	2.95593900776046	2.320362935821	1.95584122228167	1.18637592325316	0.235473875572138	1
ENST00000426867.1	0.938467651165489	-2.9817849418211	2.51795962152919	-1.18420681424995	0.236331205373473	1
ENST00000655630.1	1.41888257339636	2.79192930089276	2.36203093616382	1.18200369781233	0.237204233614132	1
ENST00000610034.1	1.15201484486258	2.53170723254888	2.14289609895837	1.18144189715008	0.237427222372883	1
ENST00000508713.1	1.56687254279925	2.27387288855334	1.92730074613704	1.17982255395841	0.23807079724597	1
ENST00000666517.1	1.56687254279925	2.27387288855334	1.92730074613704	1.17982255395841	0.23807079724597	1
ENST00000381217.2	1.46999323346226	2.81853759116959	2.38920582129518	1.1796964355468	0.238120972083428	1
ENST00000664595.1	1.27698031751008	2.64398760336802	2.24232676716786	1.17912680795738	0.238347685233266	1
ENST00000656908.1	1.41763890120489	2.80231013265187	2.37677777608275	1.1790375023072	0.238383242908795	1
ENST00000602964.1	1.31532482903732	2.65900989291201	2.25820253180392	1.17748955439702	0.239000164304872	1
ENST00000652646.1	1.28934726395534	2.65407304520941	2.25669665417137	1.17608764133341	0.239559855969753	1
ENST00000385227.1	12.9197131926028	-1.88416379195104	1.6032311929085	-1.17522900021231	0.239903110919006	1
ENST00000655875.1	1.4517711292882	2.80576708336574	2.38782073424541	1.17503254876979	0.239981694105816	1
ENST00000620778.1	1.52616064707018	2.8540346233621	2.42894073192534	1.17501204778258	0.239989895818435	1
ENST00000672085.1	10.6967044880807	1.50166549844713	1.28119209820079	1.17208457697792	0.241163101387437	1
ENST00000477192.6	1.32232973940239	2.65448333303665	2.27078045970408	1.1689740070172	0.242414104051934	1
ENST00000613366.1	1.63385794812276	2.31803409961706	1.98387775351136	1.16843595605337	0.242630958475405	1
ENST00000662163.1	1.30450683732172	2.63794126367441	2.25779715002167	1.16836947183191	0.242657763539934	1
ENST00000604430.1	1.30450683732172	2.63794126367441	2.25779715002167	1.16836947183191	0.242657763539934	1
ENST00000650404.1	1.30450683732172	2.63794126367441	2.25779715002167	1.16836947183191	0.242657763539934	1
ENST00000655060.1	1.29750192695666	2.64243540038456	2.2619074201334	1.16823322513735	0.242712701898332	1
ENST00000422086.5	1.42207440241089	2.77012374665673	2.3724299214174	1.16763143208113	0.242955465786299	1
ENST00000428541.1	10.0437982464932	1.57647252312078	1.35046350861722	1.1673566246414	0.243066380119306	1
ENST00000661608.1	3.68058022641307	1.99460467393127	1.70929218459097	1.16691850106866	0.243243283658029	1
ENST00000600671.1	2.42154694129556	2.18950349688501	1.88760949746421	1.15993456264464	0.246075449460423	1
ENST00000658934.1	1.63106532120163	2.34421383289669	2.02309808931549	1.15872475253528	0.246568397973537	1
ENST00000664581.1	1.48972264362218	2.83418640605178	2.44605230398169	1.15867776066697	0.24658755920261	1
ENST00000531962.2	14.3963654721815	1.52490863195829	1.31635934321388	1.15842884378002	0.246689074025342	1
ENST00000669118.1	1.48205489736934	2.82348361843224	2.43878545817945	1.157741698419	0.246969461858846	1
ENST00000669176.1	1.48205489736934	2.82348361843224	2.43878545817945	1.157741698419	0.246969461858846	1
ENST00000615178.4	1.42052544768123	2.77612906243465	2.39943254284557	1.15699400289968	0.247274810533659	1
ENST00000656614.1	2.20907445387797	2.10544720077175	1.81979930725556	1.15696670087592	0.247285965309246	1
ENST00000636386.1	2.81407541345024	2.08092011557751	1.79867463148294	1.15691858836184	0.247305623475099	1
ENST00000654273.1	2.75961235859679	2.35484555485297	2.03583945299025	1.15669511728647	0.247396945280335	1
ENST00000655811.1	2.27404703405143	2.42395354091546	2.09764951774792	1.15555697956533	0.247862413383775	1
ENST00000661475.1	1.91464157783146	2.55615478795249	2.21265793228459	1.15524173468297	0.24799144849568	1
ENST00000671190.1	1.71071675060846	2.39418911857407	2.07376652603025	1.15451237568059	0.248290167760274	1
ENST00000363079.2	1.70764956159065	-2.35449366826082	2.04252949001611	-1.15273423457022	0.249019485215167	1
ENST00000659057.1	2.08577490184343	2.26971102929624	1.97060081377528	1.15178630467929	0.249408896993531	1
ENST00000433161.1	3.46314944119964	4.04305224717803	3.51353838864671	1.15070672352473	0.249852909540105	1
ENST00000384819.1	5.3882239258488	-1.75199945629522	1.52290841171043	-1.15042995548727	0.249966828195205	1
ENST00000609313.1	1.28668393524106	2.62086904804979	2.27821104811458	1.15040660970317	0.249976439057524	1
ENST00000364469.1	1.51932119959036	-2.37203516868579	2.06229882838508	-1.15018984447722	0.25006568808305	1
ENST00000503668.2	1.23597247726855	2.59450068871717	2.25616667758979	1.14995967030628	0.250160482352785	1
ENST00000577235.2	1.77872261036138	2.47517517821963	2.15272678196656	1.14978602902803	0.250232010884453	1
ENST00000606277.1	1.68433685030747	3.00551185899882	2.61398246308938	1.14978271715209	0.250233375293463	1
ENST00000670587.1	2.9748514323096	2.11748533611197	1.84315924306989	1.14883472172766	0.25062413900882	1
ENST00000606726.1	1.31151174768679	2.63332269369358	2.29313300225734	1.14835148728895	0.250823492085419	1
ENST00000387405.1	10.2313482128361	-1.71749882689313	1.49603984364043	-1.14803013716119	0.250956122821644	1
ENST00000362280.3	8.32992041067617	-1.47930200008218	1.28872498749436	-1.14788028046105	0.251017989862009	1
ENST00000624215.1	2.22778041531065	2.05744186331512	1.79437496663452	1.14660642372536	0.251544320387954	1
ENST00000600801.7	2.11702678835053	2.30059176174786	2.00644776885006	1.14659937700067	0.251547234084216	1
ENST00000569981.2	1.63846322875996	2.32786845881332	2.03160817055255	1.14582550540747	0.25186735959323	1
ENST00000565297.2	1.63846322875996	2.32786845881332	2.03160817055255	1.14582550540747	0.25186735959323	1
ENST00000362215.3	6.24852874519753	-1.60155300135391	1.39928664574582	-1.14454962192559	0.252395771198308	1
ENST00000589433.1	1.24142843290396	2.59908351946664	2.27204479495863	1.1439402626364	0.252648411935322	1
ENST00000649628.1	1.24142843290396	2.59908351946664	2.27204479495863	1.1439402626364	0.252648411935322	1
ENST00000663026.1	4.08295885984227	1.98474534500803	1.73608354802677	1.14323146905222	0.252942499830283	1
ENST00000673565.1	8.08079415775806	1.58718451197879	1.38837480934354	1.14319598806985	0.252957227627534	1
ENST00000616018.1	2.14401546983619	2.73976902077575	2.39896806896073	1.1420614789436	0.25342846587572	1
ENST00000515213.1	1.29914480124153	2.62183210820036	2.29574245111075	1.14204104512326	0.253436959021781	1
ENST00000581489.1	1.28132189916086	2.60474869000391	2.28319804139133	1.14083344623782	0.253939239380712	1
ENST00000425754.1	1.28132189916086	2.60474869000391	2.28319804139133	1.14083344623782	0.253939239380712	1
ENST00000665515.1	6.39978638630502	-1.84156253561954	1.61441830063008	-1.14069726222802	0.253995926263247	1
ENST00000589905.1	1.8321717341936	-2.36245803540482	2.07115088081786	-1.14064989532386	0.254015644901665	1
ENST00000507296.1	2.92855735067185	2.10304720285775	1.84520540132358	1.13973609731969	0.254396263632796	1
ENST00000639539.1	1.23061044118836	2.57777507934383	2.26249131198424	1.13935247648888	0.254556169082829	1
ENST00000539163.1	1.23061044118836	2.57777507934383	2.26249131198424	1.13935247648888	0.254556169082829	1
ENST00000656340.1	3.07583976750957	2.16179380266373	1.89902001918298	1.13837336143186	0.254964612522362	1
ENST00000364273.1	0.766834390460476	-3.59012446756792	3.15515012437415	-1.13786169470464	0.255178238429201	1
ENST00000662066.1	0.766834390460476	-3.59012446756792	3.15515012437415	-1.13786169470464	0.255178238429201	1
ENST00000590086.2	0.766834390460476	-3.59012446756792	3.15515012437415	-1.13786169470464	0.255178238429201	1
ENST00000655862.1	0.766834390460476	-3.59012446756792	3.15515012437415	-1.13786169470464	0.255178238429201	1
ENST00000455607.3	1.61909137194964	2.32339665793232	2.04254300168525	1.13750195516831	0.255328507717659	1
ENST00000661018.1	2.70561515205454	2.34115400911434	2.05857318076993	1.13727023697002	0.255425332894626	1
ENST00000362330.2	12.6568026881412	-1.67824167082214	1.47608610608462	-1.13695377519253	0.255557610033619	1
ENST00000448063.1	1.75491641986451	2.41418262851436	2.12436174201349	1.13642727637628	0.255777785556217	1
ENST00000664343.1	1.44259601185747	2.7737807800932	2.44214278655049	1.13579795389898	0.256041133601357	1
ENST00000653821.1	1.56943261393258	2.91220077609045	2.56551243383537	1.13513415007573	0.256319114870424	1
ENST00000618020.1	1.4903128179516	2.19322913927964	1.9322671648185	1.13505480981749	0.256352354225848	1
ENST00000428030.5	2.67101609770015	2.05660203402378	1.8124375218388	1.13471609875813	0.256494289844244	1
ENST00000499291.6	2.88802706756275	2.25218476975495	1.98787361526765	1.1329617499107	0.257230316526222	1
ENST00000668553.1	1.38807147253443	2.72236655695123	2.40511016137819	1.1319092990698	0.257672568771209	1
ENST00000458811.1	0.610736595423415	-3.41118260948161	3.01402169758614	-1.13177108585965	0.257730686748214	1
ENST00000638681.1	1.50267976439686	2.20329096933291	1.94706701989377	1.13159482792385	0.257804815536054	1
ENST00000360440.5	1.34808408672231	2.71703273225338	2.40117417788223	1.13154337460422	0.257826458043401	1
ENST00000664930.1	1.1822046933885	2.54915492950057	2.25960960949193	1.12813953294956	0.259260995715701	1
ENST00000652856.1	1.26895495271561	2.59302198594742	2.30232417659982	1.12626276190911	0.260054314803425	1
ENST00000585285.1	9.42896945671252	1.70235998439441	1.51152570539723	1.12625275131991	0.260058550822082	1
ENST00000559920.5	1.63310119267976	2.31623719915124	2.05732505525389	1.12584892369641	0.260229471831624	1
ENST00000563357.1	1.19457163983376	2.5593933048896	2.27374302342495	1.1256299760007	0.260322174463389	1
ENST00000655955.1	1.40043841897969	2.73308800771231	2.4286816600695	1.12533810117959	0.260445790032809	1
ENST00000663254.1	3.93515312288391	1.73120945906488	1.5386880399628	1.12512050142843	0.260537974857797	1
ENST00000362196.1	1.25807786132882	-2.46591163618783	2.19223281031953	-1.12484021978871	0.260656747749449	1
ENST00000656123.1	1.28677785479627	2.61015966977689	2.32082266123439	1.12467002040932	0.260728890166314	1
ENST00000626527.1	3.14589083676636	1.95059334945791	1.73438045337106	1.12466289946165	0.260731908823646	1
ENST00000669068.1	1.58620281605779	2.31566121870545	2.06002279305801	1.12409495006992	0.260972747419737	1
ENST00000671121.1	3.22679214326479	1.97829001472859	1.76001334979755	1.12401989164238	0.261004587406614	1
ENST00000579268.1	3.25376946424004	3.94984953421205	3.51434632504199	1.12392154013588	0.261046312446475	1
ENST00000669025.1	1.2182434947431	2.56542555018825	2.28263609336918	1.1238872274212	0.26106087049627	1
ENST00000608826.1	1.4396013599791	2.1785465121451	1.94011484091144	1.12289564834299	0.261481815923041	1
ENST00000653783.1	3.24287825150537	1.99590836122009	1.77886828852168	1.12201019833727	0.261858103758401	1
ENST00000660578.1	3.22040535211013	2.23291078835493	1.99056722877215	1.12174598078371	0.26197046019128	1
ENST00000500093.2	1.09482697682526	2.43146065358667	2.16985089211527	1.12056577823943	0.262472738697748	1
ENST00000656787.1	1.79983126101178	2.4663720164349	2.20343357487552	1.11933123129171	0.262998856777967	1
ENST00000533859.1	1.14553843479777	2.45143437066514	2.190136993484	1.11930640775373	0.26300944310909	1
ENST00000644773.1	1.56493857182302	2.91387695601688	2.60389513767762	1.1190454307679	0.263120758051811	1
ENST00000671090.1	1.54624767577172	2.88694714722723	2.58018615322587	1.1188910318032	0.263186629403863	1
ENST00000366408.3	1.2074255030275	2.54333941396161	2.2740248602472	1.11843078693745	0.263383051559675	1
ENST00000666324.1	1.2074255030275	2.54333941396161	2.2740248602472	1.11843078693745	0.263383051559675	1
ENST00000548801.1	5.22478439126593	-1.55514301738602	1.39067052125244	-1.11826848532423	0.263452342357342	1
ENST00000617415.1	1.62073424623451	2.30745893728329	2.06510503495908	1.11735669528742	0.263841843151118	1
ENST00000662277.1	1.25113205063494	2.57561719677407	2.30636871887727	1.116741297995	0.264104954542525	1
ENST00000451607.5	0.633921533584274	-3.08743031720768	2.7681240705222	-1.1153511325904	0.264699981734297	1
ENST00000554749.1	1.76263650212079	2.44538704686996	2.19310440891968	1.11503448578381	0.264835643955061	1
ENST00000435312.5	21.7013811806109	-1.25990577440154	1.13130245706763	-1.11367721914725	0.265417685782273	1
ENST00000666479.1	4.14614675483653	-1.92956338637545	1.73596346461853	-1.11152303933969	0.26634327867742	1
ENST00000561978.1	1.32614282075292	2.67447275749943	2.40866831338097	1.11035327805071	0.266846823054235	1
ENST00000500112.2	1.58748807180104	2.26684234388743	2.0416743018814	1.11028597548518	0.266875814539266	1
ENST00000362105.2	7.57219256545808	-1.48468179640916	1.33838388193651	-1.10930938159609	0.267296739302139	1
ENST00000499521.2	1.78045940420145	2.45936703047277	2.21744141057263	1.1091012455827	0.267386507629439	1
ENST00000628388.2	1.23426061811073	-2.60290777379802	2.3472997734992	-1.10889448513761	0.267475703198854	1
ENST00000362298.3	2.01553519532175	-2.14636615394267	1.93867821829636	-1.10712862696153	0.26823832020143	1
ENST00000601369.6	11.130875889834	1.5983883060157	1.44498308755948	1.10616402349409	0.2686555314621	1
ENST00000653891.1	1.60991625451891	2.28996875441204	2.07059054936126	1.10594958289482	0.268748342037778	1
ENST00000669680.1	1.70811196279775	2.40240281070461	2.17269943458432	1.10572257370898	0.26884661632464	1
ENST00000581719.2	3.19574219493258	2.05472491483379	1.85836638521495	1.10566190347665	0.268872885183278	1
ENST00000366278.2	1.21518716883555	2.54558332826228	2.30242979110677	1.10560736231554	0.268896501794813	1
ENST00000625013.2	11.7855942662638	-1.52685172495791	1.38227034309989	-1.10459703673724	0.269334235669512	1
ENST00000666514.1	1.30831991867226	2.65785905229556	2.40699042039558	1.10422502298898	0.269495537542755	1
ENST00000458003.1	1.17723565450158	2.51384148084658	2.28184205120544	1.10167199325588	0.270604297000715	1
ENST00000362805.1	2.38388199433989	-1.96700799610016	1.79119159526529	-1.0981561108815	0.272136327254966	1
ENST00000671279.1	2.81146734271511	2.19667012482419	2.00092904474228	1.09782509809443	0.272280869811167	1
ENST00000653407.1	2.41223632075784	2.16550726263815	1.97506190841115	1.09642500491552	0.27289282621501	1
ENST00000443374.7	2.67930122642778	1.97318805437596	1.79993404072633	1.09625575700525	0.272966865223559	1
ENST00000442318.1	2.35107062931946	2.14930567690071	1.9607587200244	1.09616020316562	0.273008672171065	1
ENST00000612921.1	2.05169962805473	-2.06943079821672	1.88811657964017	-1.09602914382072	0.273066020695609	1
ENST00000623888.1	3.13829090425078	1.75323152279527	1.60183778524905	1.09451252738596	0.273730256137383	1
ENST00000615535.1	1.31431731406612	-2.67963657315092	2.44962924500258	-1.09389475105981	0.27400114111897	1
ENST00000519077.4	1.54175363366216	2.88798528702058	2.64249331827512	1.09290164219061	0.274436987193913	1
ENST00000558899.2	1.54175363366216	2.88798528702058	2.64249331827512	1.09290164219061	0.274436987193913	1
ENST00000447372.1	1.26359291663541	2.57676427485263	2.3607947563379	1.09148170036168	0.2750609798033	1
ENST00000658492.1	1.27543136278042	2.64193746834938	2.42342982641501	1.09016462517407	0.275640632928735	1
ENST00000611372.1	6.1221396749524	-1.65859478110449	1.5230333448238	-1.08900753009868	0.276150565062284	1
ENST00000670222.1	5.24760494104448	2.05027587301243	1.88344398056042	1.08857810169771	0.276339977865091	1
ENST00000649264.1	1.27161828142988	2.62068192956452	2.40847465798161	1.08810857564129	0.27654717834633	1
ENST00000671456.1	1.13583481706678	2.47853530405843	2.28057027200028	1.08680505682665	0.277122972464981	1
ENST00000581579.2	1.34170159621271	2.66156590121116	2.44913481875094	1.08673719422623	0.277152971283157	1
ENST00000380387.3	1.34170159621271	2.66156590121116	2.44913481875094	1.08673719422623	0.277152971283157	1
ENST00000517623.1	10.0647729605987	1.6088880874477	1.48125056383792	1.08616875951025	0.277404336036629	1
ENST00000624617.1	1.98873515110097	2.1901396058803	2.02275179226178	1.08275252270638	0.278918284156361	1
ENST00000648901.1	1.17187361842138	2.49534513385152	2.30714235282096	1.08157397864958	0.27944187215461	1
ENST00000581621.1	1.17187361842138	2.49534513385152	2.30714235282096	1.08157397864958	0.27944187215461	1
ENST00000616691.1	10.3861033496462	1.70750535044711	1.57962422617782	1.0809566744736	0.279716386409811	1
ENST00000422216.1	1.32778569503779	2.65742537518933	2.45898743508206	1.08069904598787	0.279831007610616	1
ENST00000668447.1	1.27237503687287	2.62633498682141	2.43335818143946	1.07930472663412	0.280451906519058	1
ENST00000654307.1	4.00213714953807	1.86791494152319	1.7318159186729	1.0785874649741	0.280771671734045	1
ENST00000598112.2	1.12652419652907	2.48527366767824	2.30579695066093	1.07783717337551	0.281106426987344	1
ENST00000564460.2	1.24833942371381	2.59776816537457	2.41489690748198	1.07572632079076	0.2820496723335	1
ENST00000516507.1	1094.04178615014	-1.36618060094686	1.27013688926208	-1.075616819334	0.282098662119968	1
ENST00000385092.1	63.9366104414732	-1.47765504114371	1.37486405991012	-1.07476446888888	0.282480191917653	1
ENST00000668545.1	1.20591813184961	2.51135883093117	2.33823930560104	1.07403841211438	0.282805465830664	1
ENST00000645583.2	1.16105562670578	2.4716108904158	2.30134325403506	1.07398619744456	0.282828867817315	1
ENST00000419300.3	1.76553238662286	2.01062112399106	1.87216465195789	1.07395528587103	0.282842722631018	1
ENST00000384665.1	2.71544836404819	-1.81224796477556	1.68868760002023	-1.07316946293314	0.283195089213998	1
ENST00000616974.1	1.04845710050354	2.35126408544336	2.1950181474515	1.07118207117024	0.284087571459418	1
ENST00000660433.1	1.25925133498462	2.60788323518672	2.43615896993986	1.07048976169692	0.284398915002221	1
ENST00000411288.1	0.729183667598126	-3.10400884149029	2.90034671358598	-1.07021992472496	0.284520327870456	1
ENST00000518993.1	1.62281053374497	2.35314127334503	2.20209685005859	1.06859118084766	0.285253924197635	1
ENST00000661497.1	1.47284753441256	2.21810429145857	2.07751863240863	1.06766998709752	0.285669401324692	1
ENST00000615131.2	1.86297133945871	2.1178892354259	1.98367542830092	1.06765915694179	0.285674288376741	1
ENST00000654217.1	1.65092409476043	2.33748738253858	2.19124085605743	1.06674142008482	0.28608861770052	1
ENST00000517664.1	1.29759584651187	2.62841861440207	2.4666870117913	1.0655663251307	0.286619728600443	1
ENST00000549734.1	1.14323272462512	2.45316522153072	2.30630777667154	1.06367642963556	0.287475305640176	1
ENST00000558027.1	2.80121626643773	3.73577964234415	3.51640808802062	1.06238512391974	0.288060884351547	1
ENST00000415019.1	1.21390191309231	2.58968133380609	2.43837886234323	1.06205043596771	0.288212789143091	1
ENST00000362116.3	4.53318402811969	-1.6361279219513	1.54238228374524	-1.06077976853989	0.288789998606048	1
ENST00000425033.1	2.89779235932291	1.9142535167937	1.80501520563236	1.06051933015327	0.288908400678718	1
ENST00000448247.5	1.07163414207232	-2.72533512452094	2.57327663239521	-1.05909138963586	0.289558160926282	1
ENST00000574488.1	1.14868868026052	2.45883990119771	2.32171592431738	1.05906147924649	0.289571781658924	1
ENST00000578326.2	4.05322359575644	1.58426558967176	1.4968499955345	1.05839970230687	0.289873255113446	1
ENST00000672550.1	1.05926719562706	-2.72570309854434	2.57599763211921	-1.05811552951699	0.290002775270915	1
ENST00000662900.1	1.05926719562706	-2.72570309854434	2.57599763211921	-1.05811552951699	0.290002775270915	1
ENST00000651660.1	2.62077570145175	1.92565918611586	1.82065220584623	1.05767547471859	0.290203420127495	1
ENST00000389680.2	4.69807420399335	-1.43384068292867	1.35599963114935	-1.0574049210569	0.290326826588814	1
ENST00000655379.1	1.30460075687693	2.62606563583099	2.48402541640877	1.05718146782394	0.290428775961289	1
ENST00000654871.1	1.30460075687693	2.62606563583099	2.48402541640877	1.05718146782394	0.290428775961289	1
ENST00000666634.1	1.30460075687693	2.62606563583099	2.48402541640877	1.05718146782394	0.290428775961289	1
ENST00000623047.1	1.82146724444298	2.49931865323129	2.36461213597952	1.05696770104581	0.290526328482102	1
ENST00000659044.1	1.13086577817986	2.44066250019485	2.30987577296258	1.05662067577969	0.290684740486195	1
ENST00000444900.1	1.47669286128914	2.8078396461854	2.66098637919033	1.05518753051256	0.291339565938502	1
ENST00000582141.5	25.4742532970836	-1.51307559911297	1.43404846786539	-1.05510771289705	0.291376064929688	1
ENST00000362224.3	10.8399636845515	-1.59282567880574	1.50987502727435	-1.05493875322988	0.291453336929848	1
ENST00000669685.1	1.66115191214661	2.97758832524355	2.82964808127713	1.052282206026	0.292670093043494	1
ENST00000601906.2	1.66115191214661	2.97758832524355	2.82964808127713	1.052282206026	0.292670093043494	1
ENST00000665729.1	1.46557892506109	2.18013895984726	2.07292402416775	1.05172159443835	0.292927300493646	1
ENST00000445466.2	3.48426460453935	1.90768118150169	1.81566415391953	1.05067954190951	0.293405795113683	1
ENST00000453880.2	5.21410984988721	1.57421571269389	1.49965198172123	1.04972068978769	0.293846548441778	1
ENST00000624919.1	16.3826918765357	1.28977437980737	1.22877315735399	1.04964400637196	0.293881816496677	1
ENST00000363593.1	2.01484913421377	-1.98294597086528	1.89284355366339	-1.0476016187537	0.29482219134136	1
ENST00000562917.1	2.16407455365675	2.01556925152979	1.92692175316474	1.04600472137463	0.295558852557339	1
ENST00000660344.1	1.39830242304621	2.74956706996715	2.62879600738163	1.04594158780156	0.295588001872434	1
ENST00000665726.1	1.09252126665261	2.42473158033552	2.32224817602015	1.04413111629223	0.296424731308735	1
ENST00000662879.1	1.29378276516133	2.60629211896997	2.49641854321936	1.04401248182083	0.296479614810201	1
ENST00000422488.1	2.68068015528813	3.67060633345393	3.51709775535809	1.04364637800072	0.296649027156681	1
ENST00000653345.1	1.27441090835101	2.59638312075754	2.49204586776029	1.04186811099549	0.297472830548976	1
ENST00000662661.1	6.93192847762113	1.59782837226566	1.53432836679554	1.04138619010397	0.297696349245274	1
ENST00000659352.1	1.19226592966111	2.54883020935644	2.44960299109719	1.04050746942255	0.298104195622652	1
ENST00000641087.1	2.93781226700299	1.85628429159816	1.78412332269789	1.04044617767294	0.298132657281577	1
ENST00000653769.1	1.42492870336119	2.17080156312063	2.08680023808705	1.04025364934335	0.298222072239772	1
ENST00000655363.1	1.12004778646426	2.41532547154653	2.32341435250535	1.03955864305567	0.298544999515424	1
ENST00000657940.1	2.65402243534593	3.65401758178574	3.51727824817944	1.03887646184292	0.298862194734897	1
ENST00000670429.1	1.56571658526286	2.27858401050422	2.19376782858192	1.03866233282176	0.298961805122574	1
ENST00000666440.1	1.47958874579121	2.1709581213112	2.09070350334594	1.0383864176995	0.299090190371249	1
ENST00000618276.1	1.44163723145723	2.14247547401911	2.06515289165673	1.03744157765498	0.299530109787411	1
ENST00000663807.1	1.41411071164559	2.1515588910116	2.07418843064572	1.03730155815294	0.299595339851981	1
ENST00000502188.1	1.18805364621718	2.52864405228321	2.43796385693921	1.03719505319404	0.299644963037282	1
ENST00000668252.1	1.08015432020735	2.41215697981736	2.32627866598722	1.03691660637471	0.299774723912825	1
ENST00000364774.2	4.61599299426454	-1.72603299276699	1.66776160423816	-1.03493987892559	0.300696989234896	1
ENST00000663196.1	2.87467218855605	2.05345907812644	1.98543071801921	1.03426377938541	0.301012864842806	1
ENST00000363439.1	4.67744760879716	-1.71444199038212	1.65788221268612	-1.03411567918589	0.301082087174146	1
ENST00000465549.1	4.51862572871119	1.63935500857729	1.58553505940329	1.03394434506813	0.301162182313471	1
ENST00000623664.1	15.0198880692758	1.29491374272237	1.25559266361663	1.03131674805465	0.302392306942947	1
ENST00000500949.6	4.86027211341601	1.64586035020673	1.59645972627017	1.03094385854128	0.302567147763209	1
ENST00000439913.1	1.36178862491425	2.70124397852853	2.62078595024709	1.03069996169426	0.302681542734428	1
ENST00000385299.1	19.6234332183032	-1.50764161236508	1.46354637130326	-1.03012903583134	0.302949436630657	1
ENST00000670399.1	1.38962042726409	2.71265568802238	2.63532232878508	1.02934493378385	0.303317615432394	1
ENST00000419362.1	1.91479717141584	2.17643760092157	2.11755243569331	1.02780812613454	0.304040093022925	1
ENST00000655830.1	1.28141581871607	2.59402539336441	2.52466919441133	1.02747140065186	0.304198545530696	1
ENST00000443093.2	1.05612484675639	2.36278419800931	2.30539823355093	1.02489199636888	0.305414151505413	1
ENST00000527970.1	2.56041388283305	3.60511258256283	3.51782224761276	1.0248137423684	0.305451080865389	1
ENST00000664680.1	1.46877075407561	2.15152829265903	2.0998708615267	1.02460028951246	0.305551827863627	1
ENST00000586101.1	1.11468575038406	2.3958747041265	2.33874773379712	1.02442630708042	0.305633961630955	1
ENST00000569621.1	1.11468575038406	2.3958747041265	2.33874773379712	1.02442630708042	0.305633961630955	1
ENST00000562284.1	1.15671404505499	2.50425523803026	2.44642305772917	1.02363948464203	0.306005588223761	1
ENST00000563727.1	2.94633361022974	1.89866180004194	1.85487174620907	1.02360813027767	0.306020403506554	1
ENST00000651169.1	2.56128268270249	3.60038651760948	3.51787578333819	1.02345470373402	0.30609290609588	1
ENST00000586376.5	0.555613568465725	-3.23109045851626	3.15807011922789	-1.02312182330715	0.306250249791933	1
ENST00000671493.1	0.555613568465725	-3.23109045851626	3.15807011922789	-1.02312182330715	0.306250249791933	1
ENST00000658462.1	0.555613568465725	-3.23109045851626	3.15807011922789	-1.02312182330715	0.306250249791933	1
ENST00000603283.5	0.555613568465725	-3.23109045851626	3.15807011922789	-1.02312182330715	0.306250249791933	1
ENST00000670553.1	0.555613568465725	-3.23109045851626	3.15807011922789	-1.02312182330715	0.306250249791933	1
ENST00000658035.1	0.555613568465725	-3.23109045851626	3.15807011922789	-1.02312182330715	0.306250249791933	1
ENST00000563777.1	1.37274525286244	2.06500861222657	2.01844233595349	1.02307040208363	0.306274560011385	1
ENST00000655277.1	1.06933632849175	2.38683362382793	2.33336281472752	1.02291577150494	0.306347671837126	1
ENST00000382488.2	1.09407636109037	2.39573145304356	2.34691225830909	1.0208014571323	0.307348513919488	1
ENST00000561788.1	3.1848994760684	1.57349475652683	1.54276465993207	1.01991884918865	0.307766949238934	1
ENST00000600959.1	1.08095265920212	2.37381162328617	2.32874787967457	1.01935106157473	0.308036330675876	1
ENST00000655823.1	1.27750881781033	2.58047857363853	2.53495658845281	1.01795769812907	0.308698059688697	1
ENST00000611889.1	1.17878460923123	2.49721450944239	2.45324209697986	1.01792420426694	0.308713977981826	1
ENST00000657737.1	1.02629261677209	2.37510174203427	2.33462795662108	1.01733628919263	0.30899347887672	1
ENST00000644588.1	2.51491280638077	3.57275210032281	3.51819227766472	1.01550791382394	0.309863776094212	1
ENST00000563063.1	0.521955312439268	-3.22111462867146	3.17276368292057	-1.01523937821501	0.309991733872681	1
ENST00000654228.1	1.18969652050204	2.50854933035242	2.47385752918456	1.01402336260621	0.3105716045676	1
ENST00000564697.1	1.33860368675339	2.67190053346031	2.63716654028284	1.01317095171917	0.310978512814342	1
ENST00000659734.1	1.33860368675339	2.67190053346031	2.63716654028284	1.01317095171917	0.310978512814342	1
ENST00000665060.1	1.33860368675339	2.67190053346031	2.63716654028284	1.01317095171917	0.310978512814342	1
ENST00000642450.1	3.16431497434139	2.19918389017371	2.17060235790692	1.01316755791897	0.310980133586982	1
ENST00000588264.2	5.62504525874388	1.52441930613156	1.50496989346514	1.01292345631024	0.311096723483049	1
ENST00000658962.1	1.23340306810949	2.54549967003476	2.51317628100597	1.01286156855493	0.311126287422962	1
ENST00000435884.2	1.25122597019015	2.56357864866316	2.53294177654782	1.01209537163428	0.311492455163189	1
ENST00000384988.1	12.0724672589925	-1.42943468858321	1.41242211180101	-1.01204496633128	0.311516553962585	1
ENST00000661319.1	1.21548624647362	2.53616723427263	2.50888789354944	1.01087308077548	0.312077179553726	1
ENST00000588211.1	5.68086673863922	1.42832761219075	1.41503263127466	1.00939552956041	0.312784981561096	1
ENST00000669235.1	3.07186937787917	1.67928904527371	1.66795077247189	1.00679772628122	0.314031987515414	1
ENST00000363301.1	4.98275511320776	-1.74058418461535	1.72927789530785	-1.00653815638202	0.314156766556615	1
ENST00000385128.1	1.49983566348877	-2.05614489750749	2.0444735658348	-1.00570872221961	0.314555706224213	1
ENST00000384832.1	7.76787680819498	-1.51655593645795	1.50910392018918	-1.0049380404948	0.314926685639664	1
ENST00000384262.1	1.23429402867711	-2.24492526892658	2.23647430034274	-1.00377870140629	0.315485292620047	1
ENST00000623440.1	12.442496665135	1.2256067144795	1.22120283204485	1.00360618426284	0.315568472542443	1
ENST00000661961.1	1.86997624982378	2.12762733280006	2.12055152183135	1.00333677861437	0.315698396504354	1
ENST00000673287.1	3.47839483740765	-1.81706892018018	1.81193180594908	-1.00283515870423	0.315940402039633	1
ENST00000502764.2	22.3471188105341	-1.08682615593138	1.085094893035	-1.0015954944655	0.316538997920389	1
ENST00000663444.1	1.17551836177436	-2.21759797144563	2.21427848262577	-1.00149912887918	0.31658556106258	1
ENST00000364880.2	0.545140250600127	-2.89703227866213	2.89947240283991	-0.999158424761899	0.31771795237859	1
ENST00000578708.1	1.35893745708956	2.69166086647628	2.69793073221202	0.997676046437784	0.318436472141983	1
ENST00000573953.1	1.5185686955013	2.85627180983384	2.86526722642013	0.996860531365683	0.318832211786269	1
ENST00000664547.1	1.5185686955013	2.85627180983384	2.86526722642013	0.996860531365683	0.318832211786269	1
ENST00000385135.1	12.928491040069	-1.48252402090417	1.48740861501479	-0.996716037502195	0.318902362939421	1
ENST00000510371.5	1.10386775866846	2.37005508707627	2.3782541751237	0.996552476125895	0.318981783480339	1
ENST00000647055.1	1.10386775866846	2.37005508707627	2.3782541751237	0.996552476125895	0.318981783480339	1
ENST00000671667.1	1.0915008122232	2.35653201901071	2.36576056237288	0.996099121986839	0.319201986443823	1
ENST00000581213.1	1.0915008122232	2.35653201901071	2.36576056237288	0.996099121986839	0.319201986443823	1
ENST00000671357.1	1.16806053707084	2.46434010513248	2.47549861310336	0.995492420027297	0.319496829058154	1
ENST00000650729.1	1.16806053707084	2.46434010513248	2.47549861310336	0.995492420027297	0.319496829058154	1
ENST00000663764.1	2.15552374805188	1.98017379534807	1.98963459293917	0.995244957227483	0.319617141194405	1
ENST00000651780.1	1.2855341826048	2.61707648897939	2.62967649616388	0.995208533367939	0.319634852347366	1
ENST00000596283.5	1.16651158234118	2.47371980334735	2.48852583989461	0.99405027815669	0.320198390390199	1
ENST00000588097.5	1.03378444388563	2.334583860035	2.34970167701975	0.993566069628068	0.320434169870379	1
ENST00000583516.1	1.82794795515285	2.05192652879656	2.06551306133619	0.993422199649111	0.32050424747864	1
ENST00000668466.1	1.1804274835161	2.47703998124781	2.49430931360355	0.993076507287385	0.320672671672383	1
ENST00000666867.1	1.1804274835161	2.47703998124781	2.49430931360355	0.993076507287385	0.320672671672383	1
ENST00000601296.2	2.31413453203421	2.05583321353882	2.07038127249474	0.992973246450212	0.320722992428133	1
ENST00000583311.1	0.789825296895461	-2.64535257007061	2.66752559049878	-0.991687794671156	0.321349846786194	1
ENST00000668623.1	1.15569359062558	2.45135777453416	2.47974649080327	0.988551766733256	0.32288249494261	1
ENST00000501016.2	0.921178021091308	-2.62698378896966	2.65949010069627	-0.987777239058682	0.323261757032362	1
ENST00000661006.1	0.921178021091308	-2.62698378896966	2.65949010069627	-0.987777239058682	0.323261757032362	1
ENST00000387439.1	1.93224771950428	-1.9159453661209	1.94818470060275	-0.983451602678186	0.325385223758569	1
ENST00000584410.2	1.16260458143544	2.45786285203965	2.5000723187958	0.98311670168946	0.325550005153676	1
ENST00000667337.1	1.34325055094237	2.65370575013025	2.70057592435804	0.98264437825834	0.325782494768231	1
ENST00000638753.1	1.34325055094237	2.65370575013025	2.70057592435804	0.98264437825834	0.325782494768231	1
ENST00000661242.1	1.00590030553236	2.29896939704476	2.34087763530395	0.982097211051465	0.326051959332128	1
ENST00000668789.1	1.07913386577794	2.34315996363532	2.38606337227498	0.982019166323001	0.326090405983763	1
ENST00000649192.2	1.03072811797809	2.31043077083031	2.35717156134733	0.980170815190771	0.327001808092308	1
ENST00000447423.3	2.41292041464247	1.79027946102493	1.82884066757071	0.978914944735457	0.327622007293628	1
ENST00000581458.2	3.03487991372326	1.73722820735762	1.77917219473049	0.976424998380087	0.32885389845174	1
ENST00000424415.2	2.14164943042873	1.95171956256618	2.00327584197296	0.974264013808501	0.329925467659142	1
ENST00000500113.1	0.967468014158004	2.28154813821756	2.34206202762154	0.974162132048468	0.329976043601568	1
ENST00000621933.1	40.0068528643249	-1.25710472474385	1.29060205715583	-0.974045189044712	0.330034102404772	1
ENST00000665675.1	2.65562003349271	2.23936196046486	2.29926797809471	0.973945613038329	0.330083544211806	1
ENST00000414532.6	1.02824070840312	2.32310672799973	2.38568112405047	0.973770846648399	0.330170331389541	1
ENST00000434255.1	1.29223381043167	2.61119337722447	2.68255295976465	0.973398630479812	0.330355219310592	1
ENST00000496403.1	1.29223381043167	2.61119337722447	2.68255295976465	0.973398630479812	0.330355219310592	1
ENST00000398043.3	1.14332664418033	2.43794772045337	2.50592491770839	0.972873410222848	0.330616221684151	1
ENST00000508281.3	1.50862263678075	2.20141170980564	2.26520280297649	0.971838683456058	0.331130807935031	1
ENST00000546324.1	1.06197379958506	2.34560451088244	2.4157851824118	0.970949125758236	0.331573613140691	1
ENST00000660913.1	3.03551602115268	1.87137362361669	1.92795221192003	0.970653531786974	0.331720838994935	1
ENST00000565399.1	1.54581739567173	2.22636175261349	2.29420657119556	0.970427763814348	0.331833315220928	1
ENST00000478808.2	1.47833886869961	2.18319542748885	2.25017754641698	0.970232518302928	0.331930605215725	1
ENST00000648291.1	1.09022169618806	2.40406599938447	2.47846491838981	0.969981855117934	0.332055536619376	1
ENST00000635067.1	11.002818268567	-1.10084753580559	1.1361979717824	-0.968887080548686	0.332601532154816	1
ENST00000507802.6	1.86382820707237	1.80923949656417	1.86738744200778	0.968861338501297	0.332614377426362	1
ENST00000392385.2	2.34543875454475	2.07541055578842	2.14386185815982	0.968071029338544	0.333008897287932	1
ENST00000637743.1	0.667838857210751	-2.90376545464389	3.00239318591296	-0.967150294727611	0.333468905936264	1
ENST00000653514.1	1.13250865246473	2.41481528947916	2.50012077122002	0.965879455615567	0.334104503639029	1
ENST00000605270.6	0.900306689695187	2.16244165435818	2.24319066125547	0.964002610971954	0.335044616847998	1
ENST00000624350.1	2.06074812393031	1.91558652822595	1.98806858959292	0.963541468465225	0.33527586410042	1
ENST00000669222.1	1.0806828205076	2.33055876080229	2.42054225730264	0.962825066891981	0.335635318925363	1
ENST00000584223.2	1.04348806161662	2.30251826487039	2.39793502997045	0.960208778007953	0.33695014985523	1
ENST00000650926.1	0.992776603644109	2.27366011018012	2.36959859329758	0.959512770057837	0.337300489597495	1
ENST00000656765.1	1.28296477344573	2.58626044512232	2.69609421009182	0.959261896502584	0.337426825678781	1
ENST00000589281.2	1.28296477344573	2.58626044512232	2.69609421009182	0.959261896502584	0.337426825678781	1
ENST00000653722.1	1.28296477344573	2.58626044512232	2.69609421009182	0.959261896502584	0.337426825678781	1
ENST00000653247.1	1.35847793804603	2.04692756566802	2.13662570851552	0.958018785185438	0.338053286122184	1
ENST00000433673.1	0.999781514009173	2.26587200709247	2.37228673573304	0.955142552104819	0.339505612704648	1
ENST00000420905.1	1.09531389357374	2.3856668268713	2.50039255308525	0.954116914133188	0.340024465280767	1
ENST00000661805.1	1.09531389357374	2.3856668268713	2.50039255308525	0.954116914133188	0.340024465280767	1
ENST00000656610.1	1.02221583643514	2.27852158357156	2.38899032165782	0.953759235822433	0.340205528044218	1
ENST00000363636.1	2.37538096513866	-1.82079728956965	1.91060795274523	-0.952993672487057	0.34059327667172	1
ENST00000624264.1	7.64570380773357	1.28003699843254	1.34523065887268	0.951537188057564	0.34133174986339	1
ENST00000504409.3	1.05049297198168	2.2957914620087	2.41475320088149	0.950735446243794	0.341738689607645	1
ENST00000670342.1	1.12014170601947	2.40121196794482	2.5278313165445	0.94990989004252	0.342158041078274	1
ENST00000648383.1	1.12014170601947	2.40121196794482	2.5278313165445	0.94990989004252	0.342158041078274	1
ENST00000577066.2	1.05594892761708	2.30277289691444	2.42877321471116	0.948121826676314	0.343067437838848	1
ENST00000587616.1	1.05594892761708	2.30277289691444	2.42877321471116	0.948121826676314	0.343067437838848	1
ENST00000663830.1	1.05594892761708	2.30277289691444	2.42877321471116	0.948121826676314	0.343067437838848	1
ENST00000658182.1	1.05594892761708	2.30277289691444	2.42877321471116	0.948121826676314	0.343067437838848	1
ENST00000427929.5	1.12169066074912	2.3910196283666	2.52373621983255	0.947412653341897	0.343428545898795	1
ENST00000566529.1	1.12169066074912	2.3910196283666	2.52373621983255	0.947412653341897	0.343428545898795	1
ENST00000660331.1	1.12169066074912	2.3910196283666	2.52373621983255	0.947412653341897	0.343428545898795	1
ENST00000445585.1	1.26904887227081	2.57972603248273	2.7237091474752	0.94713711810017	0.343568912745908	1
ENST00000658935.1	3.78581928319847	1.81592703662419	1.91786736265119	0.946847040618034	0.343716727483244	1
ENST00000663250.1	1.07634123885681	2.37282975590805	2.50673787406015	0.946580725676271	0.343852469297761	1
ENST00000640010.1	2.9933615614005	1.65448610000897	1.74818087671611	0.946404415037908	0.343942354379451	1
ENST00000657430.1	1.13405760719438	2.40471039359301	2.54198985477764	0.945995275737781	0.344150995835627	1
ENST00000417557.1	1.13405760719438	2.40471039359301	2.54198985477764	0.945995275737781	0.344150995835627	1
ENST00000428411.6	1.74115611227397	2.04507828576786	2.16518224552035	0.944529399314548	0.344899185702244	1
ENST00000665716.1	9.59291121574194	1.32389967406031	1.40259423392172	0.943893566679388	0.345224039867606	1
ENST00000631655.1	1.07749099149308	2.3656135282871	2.50714567827414	0.943548493725953	0.345400423227825	1
ENST00000501818.1	1.07749099149308	2.3656135282871	2.50714567827414	0.943548493725953	0.345400423227825	1
ENST00000655322.1	1.1878932048117	1.88028942335828	1.99844497679726	0.940876253881985	0.346768277857774	1
ENST00000654728.1	1.14172535344723	2.4198803916605	2.57516571302726	0.93969890147993	0.347372028788024	1
ENST00000518054.1	1.24175490824696	1.90598448613873	2.03394638870598	0.937086885240535	0.348713866942284	1
ENST00000663608.1	1.25823088055521	2.560798138346	2.73437953190301	0.936518909854404	0.349006081083783	1
ENST00000364507.1	2.74196942532205	-1.49355423286217	1.59655381079499	-0.935486309802781	0.349537735360068	1
ENST00000650868.1	2.49648504985518	1.82281330825901	1.94919841363824	0.935160471866319	0.349705606028878	1
ENST00000560208.1	0.925527499334183	2.13884953332264	2.28752389897371	0.935006420821319	0.349784990449086	1
ENST00000623420.1	1.32406966636807	2.00939820242264	2.14931783352908	0.934900446586485	0.349839606929848	1
ENST00000325660.3	1.04460243560123	2.34990874668322	2.51562950630318	0.934123542753524	0.350240169059896	1
ENST00000553648.2	2.36530686612929	1.75265109276618	1.8773938953797	0.93355533810965	0.350533312556234	1
ENST00000605007.1	1.75911451503388	-1.85518930485714	1.98775112363902	-0.933310655843475	0.350659594942891	1
ENST00000661245.1	1.08995185749354	2.36744641270807	2.53828291318534	0.932696036525385	0.350976931880635	1
ENST00000650740.1	1.08995185749354	2.36744641270807	2.53828291318534	0.932696036525385	0.350976931880635	1
ENST00000584688.1	1.08995185749354	2.36744641270807	2.53828291318534	0.932696036525385	0.350976931880635	1
ENST00000650700.1	1.08995185749354	2.36744641270807	2.53828291318534	0.932696036525385	0.350976931880635	1
ENST00000642139.1	2.12658690974316	1.63047540660158	1.74939168309493	0.932024212963576	0.351324012363799	1
ENST00000651588.1	0.976596575848313	2.22287742345484	2.38778847039159	0.930935654903426	0.351886849566541	1
ENST00000568695.1	0.976596575848313	2.22287742345484	2.38778847039159	0.930935654903426	0.351886849566541	1
ENST00000653177.1	1.07212895541288	2.34740086623614	2.52261538822653	0.930542514404635	0.352090262501625	1
ENST00000668294.1	0.76325755748405	-2.53949152722451	2.73034593556385	-0.930098817936077	0.352319922758897	1
ENST00000619017.1	2.00931528916645	1.85458782856328	1.99402925124174	0.930070522991764	0.352334571626602	1
ENST00000609737.1	9.95736291598592	-1.33543981148068	1.43595416928302	-0.930001695073231	0.352370206848238	1
ENST00000441895.3	1.06782895731386	2.34607332717665	2.52270813806558	0.929982066405681	0.352380369885352	1
ENST00000580891.1	3.89762561011404	1.85575807159029	1.99747587068204	0.929051558934044	0.352862366936307	1
ENST00000662329.1	0.984358241656369	2.22557503037149	2.39814999397189	0.928038294504433	0.353387705694033	1
ENST00000603791.1	4.44188276505942	-1.42149192165973	1.53409100157806	-0.926602085663426	0.354133171629288	1
ENST00000560199.1	0.745434655403387	-2.53919971669627	2.74107670660752	-0.926351207383357	0.354263492160469	1
ENST00000582881.1	1.09695676785861	2.36353998017722	2.55537359270671	0.924929328111943	0.355002669887624	1
ENST00000652524.1	1.09695676785861	2.36353998017722	2.55537359270671	0.924929328111943	0.355002669887624	1
ENST00000664749.1	1.09695676785861	2.36353998017722	2.55537359270671	0.924929328111943	0.355002669887624	1
ENST00000385302.1	675.353851920492	1.16858854975173	1.26361065733617	0.92480111889468	0.355069368506478	1
ENST00000612262.1	1.96396586727414	1.84454486107158	1.99560638852393	0.924302944548059	0.355328610127248	1
ENST00000618234.4	39.752375532615	-1.21814051685633	1.31855106148553	-0.923847814800534	0.355565556426525	1
ENST00000657622.1	1.23802742791299	-2.46582376922121	2.66989509705811	-0.923565788011013	0.355712433144857	1
ENST00000586421.1	1.82258591907265	2.06203293192939	2.23350275222072	0.923228292366848	0.355888247775285	1
ENST00000600534.1	0.964229629403054	2.20861370558016	2.39282461813031	0.923015288644892	0.355999237915065	1
ENST00000665321.1	0.964229629403054	2.20861370558016	2.39282461813031	0.923015288644892	0.355999237915065	1
ENST00000613809.1	1.63493503920066	1.89544777603483	2.05415267433102	0.922739482668747	0.35614298493462	1
ENST00000422661.1	2.72623489491905	1.74437521435195	1.89207107964076	0.921939578867798	0.35656009286326	1
ENST00000518739.1	1.22804103202929	2.52898290991806	2.74482153816142	0.921365150614516	0.356859816940399	1
ENST00000659218.1	1.22804103202929	2.52898290991806	2.74482153816142	0.921365150614516	0.356859816940399	1
ENST00000555861.1	1.66588164316957	1.92994863777666	2.09496547813339	0.921231713801911	0.356929464056837	1
ENST00000384816.1	5.88346836694989	-1.39236469945136	1.51344100878918	-0.91999932033381	0.357573114403784	1
ENST00000650250.1	0.932532409699246	2.12686680873564	2.32020187976577	0.91667316852202	0.359313930231608	1
ENST00000653211.1	2.1000545489834	1.9109943789974	2.08490993613235	0.916583659504456	0.359360850239769	1
ENST00000650159.1	1.09850572258827	2.35320236169331	2.56742452126532	0.91656145767961	0.359372488878704	1
ENST00000419364.1	1.11087266903352	2.36743041459916	2.58478520374012	0.915909922098571	0.359714142265388	1
ENST00000629902.1	1.11087266903352	2.36743041459916	2.58478520374012	0.915909922098571	0.359714142265388	1
ENST00000655570.1	1.00080196843858	2.32045124371775	2.53547427117219	0.915194159175973	0.36008971038786	1
ENST00000658571.1	1.88417704278993	1.80809446200096	1.97618253257016	0.914943044076705	0.360221531365349	1
ENST00000612496.1	1.33116849628834	1.99400078029871	2.1817801142062	0.913932970291187	0.360752067923354	1
ENST00000641100.1	0.973540249940769	2.1958436331579	2.40544208120828	0.912864895111051	0.361313602440156	1
ENST00000586878.1	11.1737265372459	-1.11412641436611	1.22229205834208	-0.911505893180161	0.362028881938264	1
ENST00000656416.1	1.02842240780544	2.30668726258431	2.5310015412071	0.911373314092961	0.362098709369037	1
ENST00000362153.3	1.17127581317432	-2.02490918220304	2.22194505858021	-0.911322795486639	0.362125318986768	1
ENST00000659876.1	0.946406727322391	2.18718219924343	2.40027167092813	0.91122276937831	0.362178009258453	1
ENST00000523884.1	1.30788963857227	1.9700619281574	2.1636527166698	0.910525942069683	0.362545206892026	1
ENST00000659544.1	3.72863141516115	1.78030810925112	1.95701997488483	0.909703596334471	0.362978847069055	1
ENST00000648228.1	1.23821908777002	-2.13193689579525	2.34373181806503	-0.909633465468488	0.363015843566332	1
ENST00000659605.1	1.08613877614301	2.33911639935299	2.57207675566986	0.909427136727807	0.363124702916995	1
ENST00000602812.6	1.08613877614301	2.33911639935299	2.57207675566986	0.909427136727807	0.363124702916995	1
ENST00000663238.1	0.920165463253987	2.11212528384263	2.32488738178883	0.90848498743948	0.363622041884962	1
ENST00000634016.1	1.32874760856364	2.6569621769622	2.92839405808538	0.907310329231904	0.364242713446331	1
ENST00000665380.1	1.06676691933268	2.32883724108687	2.56694783103312	0.907239801655642	0.364280000210331	1
ENST00000522197.2	1.59508315649552	1.857261617636	2.0477658804458	0.906969705556222	0.36442281761862	1
ENST00000386972.1	5.56371256826232	-1.27639115673099	1.40754411236665	-0.906821424292605	0.364501238463017	1
ENST00000661806.1	0.853936813373468	2.06461250328364	2.28096537128896	0.905148552131212	0.365386693352437	1
ENST00000414544.1	1.15003561003293	1.83743621353662	2.03067287753044	0.904841067149715	0.365549591816898	1
ENST00000661977.1	1.15003561003293	1.83743621353662	2.03067287753044	0.904841067149715	0.365549591816898	1
ENST00000655910.1	1.04894401725202	2.30805858690292	2.55184627784894	0.904466153364254	0.365748273838055	1
ENST00000606573.1	1.70768168269776	1.96591942692683	2.17726092963543	0.902932395547102	0.366561775958178	1
ENST00000658762.1	1.32837586936721	2.02633635657472	2.24556626458763	0.902372104769233	0.366859234243497	1
ENST00000608502.2	3.12329315644465	-1.64685878970697	1.8252789874813	-0.902250451028019	0.366923840073135	1
ENST00000650618.1	0.798809442090169	-2.259760745208	2.50486633036818	-0.902148237537227	0.366978127382798	1
ENST00000658397.1	1.2347499978819	1.91932501389558	2.13087095705333	0.900723250060019	0.367735483621999	1
ENST00000669541.1	4.37189399399543	1.57579429411211	1.75127667219772	0.899797455838091	0.368228048545579	1
ENST00000636727.1	21.9220754802054	-1.34729029654592	1.49819208548254	-0.899277408819032	0.368504917436976	1
ENST00000385289.1	1.36922851678522	-1.90045488410121	2.11353539485615	-0.899182899291146	0.368555247464411	1
ENST00000641594.1	1.32035050457274	1.9723217224775	2.1968003613447	0.897815640047607	0.369283845090532	1
ENST00000608694.1	0.941044691242195	2.16373845431458	2.41040979437766	0.8976641479642	0.369364628656825	1
ENST00000668912.1	0.768619593564246	-2.25966533817052	2.52168085271328	-0.896094894696595	0.370202083504365	1
ENST00000658654.1	1.07377182969775	2.32502643945883	2.59881368488932	0.894649144329812	0.370974672227519	1
ENST00000624599.1	1.07377182969775	2.32502643945883	2.59881368488932	0.894649144329812	0.370974672227519	1
ENST00000664354.1	1.07377182969775	2.32502643945883	2.59881368488932	0.894649144329812	0.370974672227519	1
ENST00000660743.1	1.07377182969775	2.32502643945883	2.59881368488932	0.894649144329812	0.370974672227519	1
ENST00000656037.1	1.07377182969775	2.32502643945883	2.59881368488932	0.894649144329812	0.370974672227519	1
ENST00000657600.1	0.627474093120954	-2.53670429610626	2.83551464704978	-0.894618653705626	0.370990976757356	1
ENST00000520023.1	1.03112111517136	2.28688828018079	2.55872266893282	0.893761683494442	0.371449414166886	1
ENST00000566930.6	3.23632113374347	1.58271537416077	1.77246629074678	0.892945260749608	0.371886487381023	1
ENST00000668962.1	0.998232559279514	2.27150122547388	2.54437054552795	0.892755667788375	0.371988031882045	1
ENST00000456775.1	1.16211145978683	2.46509643125448	2.76249301451887	0.892344856004574	0.372208118420049	1
ENST00000596203.1	0.905005889887599	2.14529916847954	2.40486298945399	0.892067106478534	0.372356964479274	1
ENST00000314957.3	1.37372529125952	2.04175041243497	2.28973215205788	0.891698363321652	0.372554631043023	1
ENST00000363156.1	0.854018075297843	-2.14700631725086	2.40838789037649	-0.891470317480807	0.372676908658213	1
ENST00000562691.2	1.23944919807431	1.9163258028491	2.15009120668733	0.89127651742812	0.372780843307945	1
ENST00000546421.1	1.1691163701519	2.46438422713916	2.76673263053631	0.890720050047428	0.373079375635736	1
ENST00000364950.1	0.722508784842547	-2.62552285592104	2.94852689917726	-0.890452400706826	0.373223016247376	1
ENST00000596946.1	1.00523746964458	2.26657301148076	2.54649131657826	0.890076866441612	0.373424613681089	1
ENST00000658237.1	1.52108350278121	2.21466675157237	2.48912911948163	0.889735584320985	0.373607882048981	1
ENST00000608834.1	0.885634033077276	2.13968401375794	2.40989685306805	0.887873690956481	0.374608698064698	1
ENST00000608517.1	1.25709040075266	1.94422629261808	2.19106069478083	0.887344790242134	0.374893297952545	1
ENST00000384654.1	0.43317402945512	-2.99878856887421	3.3828965148948	-0.886455898272567	0.375371908990919	1
ENST00000640784.1	0.923221789161532	2.14167416932292	2.41822138065014	0.885640242229244	0.375811419136208	1
ENST00000628329.1	1.63814506148876	-1.59130582383472	1.79682426270822	-0.885621291331108	0.375821634461224	1
ENST00000450909.3	1.04403319396138	-2.23004547917012	2.52190504237738	-0.884270201176122	0.376550370231836	1
ENST00000663371.1	1.30519093120635	1.99424144783362	2.25554353544942	0.884151166444349	0.376614615604135	1
ENST00000581712.1	1.30519093120635	1.99424144783362	2.25554353544942	0.884151166444349	0.376614615604135	1
ENST00000563151.1	1.67505852210781	-1.69304681992403	1.91519786511928	-0.884006217194999	0.376692856678491	1
ENST00000616078.1	1.65151426908985	1.93656703241227	2.1931494607362	0.883007322155874	0.377232315383877	1
ENST00000398832.2	185.008189352946	-0.898349011847801	1.01749050127466	-0.882906533989647	0.377286773022641	1
ENST00000566440.1	1.14642455363964	2.41873098645098	2.73986746716677	0.882791235501668	0.3773490767893	1
ENST00000658749.1	37.2691253654408	-1.21465712871966	1.37628441576645	-0.882562582853357	0.37747265242659	1
ENST00000364768.2	4.64117593158091	-1.42957452701655	1.62001737823239	-0.882443945494193	0.377536779977305	1
ENST00000664810.1	0.994419477928977	2.24033366859785	2.54045142090701	0.881864400224581	0.377850140522763	1
ENST00000612629.1	0.994419477928977	2.24033366859785	2.54045142090701	0.881864400224581	0.377850140522763	1
ENST00000660931.1	0.994419477928977	2.24033366859785	2.54045142090701	0.881864400224581	0.377850140522763	1
ENST00000421077.1	1.51026551106561	2.19854146860646	2.49736164635408	0.880345652707579	0.378672088302075	1
ENST00000645449.1	0.511222926973651	-3.12656785111332	3.55464258231721	-0.879573059374977	0.379090638666578	1
ENST00000542466.2	0.511222926973651	-3.12656785111332	3.55464258231721	-0.879573059374977	0.379090638666578	1
ENST00000632406.1	0.511222926973651	-3.12656785111332	3.55464258231721	-0.879573059374977	0.379090638666578	1
ENST00000655727.1	0.511222926973651	-3.12656785111332	3.55464258231721	-0.879573059374977	0.379090638666578	1
ENST00000381493.2	0.511222926973651	-3.12656785111332	3.55464258231721	-0.879573059374977	0.379090638666578	1
ENST00000640078.1	0.511222926973651	-3.12656785111332	3.55464258231721	-0.879573059374977	0.379090638666578	1
ENST00000511698.2	0.511222926973651	-3.12656785111332	3.55464258231721	-0.879573059374977	0.379090638666578	1
ENST00000660826.1	0.511222926973651	-3.12656785111332	3.55464258231721	-0.879573059374977	0.379090638666578	1
ENST00000659904.1	0.511222926973651	-3.12656785111332	3.55464258231721	-0.879573059374977	0.379090638666578	1
ENST00000609200.2	0.511222926973651	-3.12656785111332	3.55464258231721	-0.879573059374977	0.379090638666578	1
ENST00000669593.1	0.511222926973651	-3.12656785111332	3.55464258231721	-0.879573059374977	0.379090638666578	1
ENST00000432665.2	0.511222926973651	-3.12656785111332	3.55464258231721	-0.879573059374977	0.379090638666578	1
ENST00000549953.1	0.511222926973651	-3.12656785111332	3.55464258231721	-0.879573059374977	0.379090638666578	1
ENST00000363887.1	0.511222926973651	-3.12656785111332	3.55464258231721	-0.879573059374977	0.379090638666578	1
ENST00000635405.2	0.511222926973651	-3.12656785111332	3.55464258231721	-0.879573059374977	0.379090638666578	1
ENST00000558441.1	0.511222926973651	-3.12656785111332	3.55464258231721	-0.879573059374977	0.379090638666578	1
ENST00000592274.1	0.511222926973651	-3.12656785111332	3.55464258231721	-0.879573059374977	0.379090638666578	1
ENST00000657273.1	0.511222926973651	-3.12656785111332	3.55464258231721	-0.879573059374977	0.379090638666578	1
ENST00000666303.1	0.511222926973651	-3.12656785111332	3.55464258231721	-0.879573059374977	0.379090638666578	1
ENST00000511590.2	0.511222926973651	-3.12656785111332	3.55464258231721	-0.879573059374977	0.379090638666578	1
ENST00000659083.1	0.511222926973651	-3.12656785111332	3.55464258231721	-0.879573059374977	0.379090638666578	1
ENST00000666482.1	0.511222926973651	-3.12656785111332	3.55464258231721	-0.879573059374977	0.379090638666578	1
ENST00000667038.1	0.511222926973651	-3.12656785111332	3.55464258231721	-0.879573059374977	0.379090638666578	1
ENST00000365099.1	0.511222926973651	-3.12656785111332	3.55464258231721	-0.879573059374977	0.379090638666578	1
ENST00000411579.1	0.511222926973651	-3.12656785111332	3.55464258231721	-0.879573059374977	0.379090638666578	1
ENST00000612618.1	0.511222926973651	-3.12656785111332	3.55464258231721	-0.879573059374977	0.379090638666578	1
ENST00000547084.1	0.511222926973651	-3.12656785111332	3.55464258231721	-0.879573059374977	0.379090638666578	1
ENST00000664856.1	0.511222926973651	-3.12656785111332	3.55464258231721	-0.879573059374977	0.379090638666578	1
ENST00000661251.1	0.511222926973651	-3.12656785111332	3.55464258231721	-0.879573059374977	0.379090638666578	1
ENST00000581944.1	0.511222926973651	-3.12656785111332	3.55464258231721	-0.879573059374977	0.379090638666578	1
ENST00000657005.1	0.511222926973651	-3.12656785111332	3.55464258231721	-0.879573059374977	0.379090638666578	1
ENST00000655857.1	0.511222926973651	-3.12656785111332	3.55464258231721	-0.879573059374977	0.379090638666578	1
ENST00000670384.1	0.511222926973651	-3.12656785111332	3.55464258231721	-0.879573059374977	0.379090638666578	1
ENST00000564121.1	0.930226699526595	2.13240534407532	2.42499309350195	0.879344914337836	0.379214290045609	1
ENST00000658727.1	0.930226699526595	2.13240534407532	2.42499309350195	0.879344914337836	0.379214290045609	1
ENST00000447748.5	0.930226699526595	2.13240534407532	2.42499309350195	0.879344914337836	0.379214290045609	1
ENST00000410669.1	5.1480453040253	-1.43291964108819	1.63028794778745	-0.878936535740744	0.379435687410186	1
ENST00000669934.1	1.2928239847611	1.98293665404752	2.25829101704725	0.878069584069924	0.379905957909358	1
ENST00000418344.1	1.03267006990102	2.27530393149551	2.59340157997218	0.877343466228598	0.380300109895953	1
ENST00000452320.3	11.2349071299884	1.15432447378981	1.31579760027066	0.877281181811216	0.380333930880777	1
ENST00000385233.3	17.6598611930778	-1.18384203174816	1.34984967421884	-0.877017681567584	0.380477034270849	1
ENST00000429010.1	1.04358198117182	2.28926626841542	2.61095085273451	0.876794086728143	0.380598491520196	1
ENST00000509654.5	1.04358198117182	2.28926626841542	2.61095085273451	0.876794086728143	0.380598491520196	1
ENST00000670678.1	2.87762470970662	1.56821080992716	1.78884083529623	0.876663132339253	0.380669637314034	1
ENST00000668597.1	2.23391731942041	1.65413641035203	1.88971381720383	0.875336992984269	0.381390571488018	1
ENST00000647456.1	1.04513093590148	2.27828164509091	2.60670524174331	0.874008157350098	0.382113811365542	1
ENST00000662480.1	1.04513093590148	2.27828164509091	2.60670524174331	0.874008157350098	0.382113811365542	1
ENST00000242109.5	1.02575907909116	2.2676896914887	2.59638752956798	0.873401857644117	0.382444078839004	1
ENST00000658121.1	1.02575907909116	2.2676896914887	2.59638752956798	0.873401857644117	0.382444078839004	1
ENST00000434017.1	0.917859753081336	2.11728509649903	2.43052972937857	0.871120838764794	0.383688176983835	1
ENST00000644180.1	0.917859753081336	2.11728509649903	2.43052972937857	0.871120838764794	0.383688176983835	1
ENST00000651019.1	1.10777475957421	2.38493363774682	2.73780840178634	0.871110497064267	0.38369382312149	1
ENST00000384878.1	0.45635896761598	-2.67342557154835	3.07233582952951	-0.87016059437674	0.384212647300336	1
ENST00000578934.1	0.443906414920737	-3.08530864931287	3.55610276351912	-0.867609530569258	0.385608127250775	1
ENST00000665314.1	1.96303933239994	1.78367543948488	2.05586299929345	0.867604232430802	0.385611028650606	1
ENST00000619068.1	2.19991438954395	1.62185716041063	1.87111378776947	0.866787028673451	0.386058710566198	1
ENST00000613093.1	2.08702476665035	1.87353105192629	2.1657163904183	0.8650860566117	0.386991557133966	1
ENST00000621699.1	0.813269302656339	-2.25761857834358	2.61002538470988	-0.864979548309845	0.387050014091009	1
ENST00000362125.3	0.695308740373906	-2.35506163942321	2.72512134031378	-0.864204321687946	0.387475658567653	1
ENST00000518934.1	1.35054035309867	2.01205760223803	2.32945164724809	0.863747313499718	0.387726716281046	1
ENST00000607315.1	1.73553656982282	1.65113273762859	1.91204450299194	0.863543047792516	0.387838961819634	1
ENST00000558888.2	1.02730803382082	2.25640057222739	2.61413384195291	0.863154187446551	0.388052698223754	1
ENST00000442706.2	1.29437293949075	1.97385136951591	2.28716991304099	0.863010377262046	0.388131761413343	1
ENST00000564618.1	1.2265130099892	-2.15289839562653	2.49547276690051	-0.862721655063593	0.38829052317756	1
ENST00000424995.1	1.0079361770105	2.24584462705674	2.60412285744533	0.862418845038648	0.388457074008996	1
ENST00000583462.1	1.0079361770105	2.24584462705674	2.60412285744533	0.862418845038648	0.388457074008996	1
ENST00000649991.1	1.0079361770105	2.24584462705674	2.60412285744533	0.862418845038648	0.388457074008996	1
ENST00000416513.1	1.03276398945622	2.26366592307508	2.62764293921253	0.861481554169409	0.38897287613995	1
ENST00000515924.1	0.898452877064454	2.21967839627068	2.57685003613618	0.861392151325554	0.389022097339397	1
ENST00000602324.1	1.36986082184245	-1.71231365655185	1.9881117877169	-0.861276346295513	0.389085860034598	1
ENST00000617117.1	0.53440786513451	-2.79422163632787	3.25056914534979	-0.859609967173053	0.390004078888977	1
ENST00000362963.1	0.53440786513451	-2.79422163632787	3.25056914534979	-0.859609967173053	0.390004078888977	1
ENST00000604724.6	0.53440786513451	-2.79422163632787	3.25056914534979	-0.859609967173053	0.390004078888977	1
ENST00000667875.1	0.53440786513451	-2.79422163632787	3.25056914534979	-0.859609967173053	0.390004078888977	1
ENST00000567089.1	0.53440786513451	-2.79422163632787	3.25056914534979	-0.859609967173053	0.390004078888977	1
ENST00000611145.1	0.53440786513451	-2.79422163632787	3.25056914534979	-0.859609967173053	0.390004078888977	1
ENST00000439872.1	0.53440786513451	-2.79422163632787	3.25056914534979	-0.859609967173053	0.390004078888977	1
ENST00000670150.1	1.24586393410996	2.54591210993523	2.96422145402386	0.858880535554864	0.390406429174491	1
ENST00000651080.1	0.900036851000672	2.09453580208119	2.43873169749525	0.858862745841383	0.390416245028119	1
ENST00000669902.1	0.900036851000672	2.09453580208119	2.43873169749525	0.858862745841383	0.390416245028119	1
ENST00000661656.1	0.931253293664102	2.18670030723815	2.55094113334782	0.857213158960024	0.391327091370793	1
ENST00000614400.1	1.50385077502997	1.76932267210309	2.06416812596634	0.857160155631599	0.391356379400106	1
ENST00000435597.1	1.45850135313766	1.76249971149321	2.05844342959749	0.856229365427763	0.391870922636918	1
ENST00000573602.1	1.12323961547878	2.38292836928493	2.78314049549494	0.856201249323261	0.391886471676091	1
ENST00000623638.1	1.12323961547878	2.38292836928493	2.78314049549494	0.856201249323261	0.391886471676091	1
ENST00000648691.1	1.01494108737556	2.24147235531622	2.61947511550026	0.855695227663254	0.392166380641208	1
ENST00000652155.1	1.01494108737556	2.24147235531622	2.61947511550026	0.855695227663254	0.392166380641208	1
ENST00000385018.1	1.77896693970511	-1.6915634264566	1.97931158345534	-0.854622102248089	0.392760387628175	1
ENST00000613350.1	2.08652066975723	1.76708459170194	2.06886786679388	0.85413119903128	0.393032298927581	1
ENST00000364338.1	2.92868040281974	-1.4874180517756	1.74244343105469	-0.853639220227239	0.393304920404971	1
ENST00000364908.1	846.259064754087	-1.09252200914646	1.28067587328169	-0.853082369973063	0.393613627427767	1
ENST00000481041.3	852.686597195937	-1.0934895329358	1.283003496285	-0.852288817686045	0.394053810939107	1
ENST00000458892.1	0.692743962601235	-2.35979672444783	2.7709551213533	-0.851618529027396	0.394425852125724	1
ENST00000670487.1	1.00248022137509	2.23852692054423	2.62861234155904	0.851600247458531	0.394436002217615	1
ENST00000657688.1	0.907041761365736	2.08480259977733	2.44863385996985	0.851414592381319	0.39453908854142	1
ENST00000655231.1	0.907041761365736	2.08480259977733	2.44863385996985	0.851414592381319	0.39453908854142	1
ENST00000643867.1	0.907041761365736	2.08480259977733	2.44863385996985	0.851414592381319	0.39453908854142	1
ENST00000608972.1	1.12882201010963	-1.99591302207394	2.34610719194101	-0.850733942988623	0.394917163420647	1
ENST00000641117.1	1.18762336611719	1.83717040343786	2.15974269381449	0.850643184810637	0.394967592688379	1
ENST00000670831.1	2.0916574449925	1.52711513150498	1.79571718824768	0.850420735235704	0.395091212001233	1
ENST00000667453.1	16.8136522121631	-1.20893962651848	1.42361436996589	-0.849204427844778	0.395767549856798	1
ENST00000659180.1	1.08458982141335	2.34811388058651	2.7664435146759	0.848784321143675	0.39600131609888	1
ENST00000664426.1	1.08458982141335	2.34811388058651	2.7664435146759	0.848784321143675	0.39600131609888	1
ENST00000666283.1	0.951862682957795	2.18810209313001	2.5780549133552	0.848741460779169	0.396025170218179	1
ENST00000630914.1	0.951862682957795	2.18810209313001	2.5780549133552	0.848741460779169	0.396025170218179	1
ENST00000577883.2	845.870842992847	-1.08774213624124	1.28180082195682	-0.848604648716544	0.396101319362962	1
ENST00000596585.3	1.19307932175259	1.84399501283561	2.17508557929744	0.847780441554497	0.396560257421009	1
ENST00000365571.2	850.303202769744	-1.08622859246873	1.28192948892726	-0.847338798156286	0.396806306926011	1
ENST00000567919.1	0.805261226879098	1.96678293276605	2.32850088586544	0.844656295690029	0.39830276757459	1
ENST00000618786.1	10.7318211429716	1.17456514661791	1.39091467432031	0.844455212316941	0.398415080735558	1
ENST00000641472.1	0.990113274929834	2.22351079715269	2.6342591296381	0.844074439046611	0.398627810192818	1
ENST00000607749.1	14.438159540963	1.18459174648943	1.40436671840376	0.843505995240233	0.398945514195803	1
ENST00000655237.1	0.894674814920477	2.06919437318286	2.45444827046239	0.843038493857948	0.39920691553151	1
ENST00000654665.1	0.894674814920477	2.06919437318286	2.45444827046239	0.843038493857948	0.39920691553151	1
ENST00000658446.1	0.934039780877132	2.16624250760574	2.56983277668396	0.84295076600315	0.399255979657576	1
ENST00000642301.2	1.92203149215842	1.74293530057904	2.06867245802849	0.842538070159309	0.399486839419343	1
ENST00000608963.1	0.640402384613979	-2.57988292303588	3.07030527689741	-0.840269188359958	0.400757473004184	1
ENST00000528986.2	0.640402384613979	-2.57988292303588	3.07030527689741	-0.840269188359958	0.400757473004184	1
ENST00000632299.1	0.640402384613979	-2.57988292303588	3.07030527689741	-0.840269188359958	0.400757473004184	1
ENST00000548204.1	0.640402384613979	-2.57988292303588	3.07030527689741	-0.840269188359958	0.400757473004184	1
ENST00000664355.1	0.640402384613979	-2.57988292303588	3.07030527689741	-0.840269188359958	0.400757473004184	1
ENST00000657991.1	0.640402384613979	-2.57988292303588	3.07030527689741	-0.840269188359958	0.400757473004184	1
ENST00000646170.1	0.640402384613979	-2.57988292303588	3.07030527689741	-0.840269188359958	0.400757473004184	1
ENST00000659534.1	0.640402384613979	-2.57988292303588	3.07030527689741	-0.840269188359958	0.400757473004184	1
ENST00000573063.1	0.963385094112952	2.18996202419923	2.60833356045196	0.839601980898395	0.401131588208574	1
ENST00000649338.1	0.849325393028165	2.06391514940682	2.45982143503213	0.839050802636761	0.401440801879106	1
ENST00000605298.1	1.13648975636248	-1.87825171163034	2.24009391645544	-0.838470073880809	0.401766748261746	1
ENST00000656347.1	1.64611508518935	-1.63890296635247	1.95518851093488	-0.83823271116135	0.401900018848857	1
ENST00000577984.2	852.429222683425	-1.07188663232957	1.2787537666687	-0.838227546435275	0.401902918950655	1
ENST00000586231.1	5.08466776366826	1.41890331608676	1.69311044757245	0.838045337279182	0.402005241240463	1
ENST00000648233.2	0.960416548052518	2.1694266963422	2.5910659943644	0.837271880014144	0.402439761724388	1
ENST00000412298.5	0.960416548052518	2.1694266963422	2.5910659943644	0.837271880014144	0.402439761724388	1
ENST00000624080.1	0.913518171430547	2.16523456201005	2.58806786151101	0.836622019928763	0.402805064170522	1
ENST00000441095.2	2.04029104529657	1.61719139657777	1.93390189163387	0.836232387782334	0.403024181314652	1
ENST00000363521.1	0.399515773428663	-2.97682789974377	3.56012060315428	-0.836159285476534	0.403065299760219	1
ENST00000554614.2	1.20110468654707	1.90480556334384	2.27865544142591	0.835934002444824	0.40319203233826	1
ENST00000349529.4	1.8387013870081	-1.80830839363862	2.16322094733675	-0.83593328543944	0.403192435726499	1
ENST00000670157.1	0.935588735606791	2.15275276136855	2.57669171655958	0.835471603969341	0.403452228568336	1
ENST00000665870.1	0.948049601607258	2.15407678108875	2.58019558326866	0.834850193162454	0.403802060962945	1
ENST00000557373.1	2.44140884797997	1.75852188074731	2.10654233815493	0.834790665678029	0.403835582368335	1
ENST00000463397.3	0.903275235755622	2.15837147143753	2.58821402719044	0.833923102480242	0.404324317794596	1
ENST00000655145.1	1.08048079555036	1.71741575520649	2.06333778295267	0.832348328710794	0.405212358834422	1
ENST00000578877.2	850.43337256813	-1.07796418602772	1.29516725221043	-0.832297283758509	0.405241163422488	1
ENST00000413238.1	0.909347471538387	2.08075659080601	2.50363445170335	0.831094407328658	0.405920298899105	1
ENST00000449339.1	0.876851912839813	2.04569590635777	2.46307001637707	0.830547200345845	0.406229472881004	1
ENST00000648391.1	1.08768773087267	2.33156224556982	2.80745786212351	0.830488776706437	0.406262490759091	1
ENST00000667827.1	1.8395288949269	1.6918938280616	2.03812199076315	0.830123925716584	0.406468721027115	1
ENST00000501178.2	1.07532078442741	2.31665284262466	2.79170985267374	0.829832957177088	0.40663323437174	1
ENST00000586483.1	0.948806357050251	2.16400973450515	2.61772066828655	0.826677101465383	0.408420103509686	1
ENST00000654485.1	0.948806357050251	2.16400973450515	2.61772066828655	0.826677101465383	0.408420103509686	1
ENST00000634357.1	0.948806357050251	2.16400973450515	2.61772066828655	0.826677101465383	0.408420103509686	1
ENST00000661980.1	0.928677744796936	2.14433823675049	2.59752703570356	0.825530671009814	0.409070377148417	1
ENST00000661888.1	1.46984784515351	1.72051090545752	2.08452704715397	0.825372310619115	0.409160250093766	1
ENST00000671317.1	1.23408716199412	1.90488617032435	2.30814749092106	0.825287889017961	0.409208165978253	1
ENST00000615959.1	1.4335246939503	-1.67728929385633	2.03385044530724	-0.824686641894634	0.409549517460234	1
ENST00000522771.9	2.32027458155425	1.67582697830896	2.03418204172493	0.823833336414627	0.41003426294544	1
ENST00000658439.1	1.06295383798215	2.30180272070322	2.79747233930727	0.822815185108573	0.41061310001082	1
ENST00000664211.1	1.72569555701445	1.66133538890434	2.01985913086409	0.822500620720822	0.410792033544941	1
ENST00000668542.1	1.06140488325249	2.31034727883167	2.81087918472929	0.82193048046431	0.411116464205279	1
ENST00000662469.1	1.06140488325249	2.31034727883167	2.81087918472929	0.82193048046431	0.411116464205279	1
ENST00000660252.1	1.06140488325249	2.31034727883167	2.81087918472929	0.82193048046431	0.411116464205279	1
ENST00000517807.1	1.06140488325249	2.31034727883167	2.81087918472929	0.82193048046431	0.411116464205279	1
ENST00000619971.2	1.06140488325249	2.31034727883167	2.81087918472929	0.82193048046431	0.411116464205279	1
ENST00000555024.1	0.935682655162	2.13836853977149	2.60349515268666	0.821345312498397	0.411449604315696	1
ENST00000652413.1	0.935682655162	2.13836853977149	2.60349515268666	0.821345312498397	0.411449604315696	1
ENST00000605830.6	0.935682655162	2.13836853977149	2.60349515268666	0.821345312498397	0.411449604315696	1
ENST00000668235.1	0.935682655162	2.13836853977149	2.60349515268666	0.821345312498397	0.411449604315696	1
ENST00000579188.1	0.883856823204876	2.03563064911604	2.47890177694112	0.821182455897036	0.41154234817855	1
ENST00000655514.1	0.883856823204876	2.03563064911604	2.47890177694112	0.821182455897036	0.41154234817855	1
ENST00000506655.1	0.883856823204876	2.03563064911604	2.47890177694112	0.821182455897036	0.41154234817855	1
ENST00000657928.1	0.883856823204876	2.03563064911604	2.47890177694112	0.821182455897036	0.41154234817855	1
ENST00000658375.1	1.15207148151107	1.78709116543855	2.17849623368414	0.820332455850209	0.412026608996396	1
ENST00000603191.2	0.859380111378038	-1.96660832992152	2.39886108096925	-0.819809177581439	0.412324898336869	1
ENST00000620339.5	0.910854842716273	2.12169200568318	2.58983981238162	0.819236771146889	0.412651339255631	1
ENST00000659981.1	0.872152712647401	2.05017668105752	2.50304380255019	0.819073433300978	0.412744518205492	1
ENST00000596382.1	1.19143644746773	1.87366303863636	2.28890589538409	0.818584565846445	0.413023475743693	1
ENST00000654861.1	0.388783387963047	-2.87149448550258	3.51734292347637	-0.816381725630704	0.41428184515944	1
ENST00000643866.1	3.37283423767198	-1.41361675620994	1.73168559268103	-0.816324142318095	0.414314769934147	1
ENST00000551288.5	1.11372696998382	1.77780803488516	2.18130107699873	0.81502184802992	0.415059804214479	1
ENST00000451400.2	4.10431816572044	1.18557418932814	1.45543258989063	0.814585434985509	0.415309650357888	1
ENST00000410216.1	1.48830789401716	-1.60974480557896	1.97880402162443	-0.813493801299987	0.415934998816319	1
ENST00000579625.2	844.452500597542	-1.07063192384907	1.31627816574467	-0.813378168620895	0.416001272189392	1
ENST00000663609.1	0.782076288718239	1.91143848663239	2.35025561337027	0.813289616567018	0.416052028867384	1
ENST00000648277.1	0.835451075405021	2.0002109765442	2.45942882711777	0.813282724220272	0.416055979608078	1
ENST00000664779.1	1.72090549675668	1.59131567255672	1.95709581122182	0.813100545937638	0.41616041348472	1
ENST00000658658.1	0.871489876759617	2.01947678095708	2.48504110823397	0.812653269302354	0.416416880865257	1
ENST00000584542.1	0.871489876759617	2.01947678095708	2.48504110823397	0.812653269302354	0.416416880865257	1
ENST00000416350.1	0.871489876759617	2.01947678095708	2.48504110823397	0.812653269302354	0.416416880865257	1
ENST00000656256.1	0.871489876759617	2.01947678095708	2.48504110823397	0.812653269302354	0.416416880865257	1
ENST00000619486.1	0.871489876759617	2.01947678095708	2.48504110823397	0.812653269302354	0.416416880865257	1
ENST00000659614.1	0.871489876759617	2.01947678095708	2.48504110823397	0.812653269302354	0.416416880865257	1
ENST00000657139.1	0.871489876759617	2.01947678095708	2.48504110823397	0.812653269302354	0.416416880865257	1
ENST00000457449.1	1.44041475207058	1.70455470941339	2.10119644265398	0.81123053266757	0.417233294634695	1
ENST00000632982.1	2.42975201445493	1.51885987076423	1.8725846424956	0.811103453641511	0.417306262697318	1
ENST00000658782.1	1.09820977807581	1.75493524134346	2.16432001492557	0.810848316903733	0.417452783487545	1
ENST00000655082.1	0.879157623012464	2.04092852532323	2.51804825070879	0.810520022699621	0.417641361994809	1
ENST00000656883.1	15.9700151320462	-1.28528391325429	1.58582992496806	-0.810480299947788	0.417664182911386	1
ENST00000630918.1	3.37371208145512	1.31377184237886	1.6216074631934	0.810166376387829	0.417844559388539	1
ENST00000655203.1	1.05058689153689	2.28690538443658	2.8247880338899	0.80958477485738	0.418178861455438	1
ENST00000668757.1	1.05058689153689	2.28690538443658	2.8247880338899	0.80958477485738	0.418178861455438	1
ENST00000438065.1	1.20389731346819	1.8748893892187	2.31589244629826	0.809575329033752	0.418184292173781	1
ENST00000660421.1	0.924864663446399	2.10883101234652	2.60510897906056	0.809498193471736	0.418228641529566	1
ENST00000660225.1	0.924864663446399	2.10883101234652	2.60510897906056	0.809498193471736	0.418228641529566	1
ENST00000659778.1	0.924864663446399	2.10883101234652	2.60510897906056	0.809498193471736	0.418228641529566	1
ENST00000607278.2	1.03967498026608	2.27252744644602	2.80861873264745	0.809126358102687	0.418442468398838	1
ENST00000576014.1	1.12303759052154	1.76447127089568	2.18152272601484	0.808825528083766	0.41861551016562	1
ENST00000579879.1	4.24725390932793	-1.30008592923374	1.60882306620973	-0.808097519571653	0.419034445411082	1
ENST00000592670.5	1.11067064407628	1.751568785825	2.16784062477996	0.807978578223568	0.419102914090182	1
ENST00000656187.1	1.67498409904194	1.641511105135	2.03179239681292	0.807912810240791	0.419140776305627	1
ENST00000363566.1	1.69844331162879	-1.51948145648646	1.8831289736653	-0.806891868658872	0.419728783958766	1
ENST00000427835.3	3.25287111240445	1.26837997654931	1.57442059109072	0.805616989339938	0.420463726501357	1
ENST00000633253.1	0.812928973131945	1.98215809700967	2.46048200740286	0.805597476854513	0.420474980929672	1
ENST00000654681.1	2.10717463690052	1.5273197639161	1.89778085729466	0.804792480673107	0.420939441512252	1
ENST00000655758.1	1.52473614272628	1.808278451926	2.24782862202883	0.804455657430811	0.42113386855451	1
ENST00000646992.1	1.9193327847925	1.7341120660235	2.1558497442234	0.804375198536008	0.421180320250991	1
ENST00000619625.4	0.731233862437236	-2.4234952523835	3.01447973420081	-0.80395141652064	0.421425033849349	1
ENST00000625697.2	0.731233862437236	-2.4234952523835	3.01447973420081	-0.80395141652064	0.421425033849349	1
ENST00000516330.1	0.731233862437236	-2.4234952523835	3.01447973420081	-0.80395141652064	0.421425033849349	1
ENST00000659232.1	1.02096595934354	2.2762129953768	2.83197937242467	0.803753380953465	0.421539418392107	1
ENST00000656711.1	3.33435215287914	1.33711817981714	1.66706324919633	0.802080053328358	0.422506652430397	1
ENST00000362111.4	19.0306916276292	-1.16741339638581	1.45558662814015	-0.80202261673526	0.42253987558584	1
ENST00000439694.5	0.905492806636077	2.0990910874294	2.61955216573785	0.801316772723306	0.422948283211051	1
ENST00000670299.1	0.718866915991977	-2.42343827060169	3.02467587684863	-0.801222467885267	0.423002866328903	1
ENST00000378432.1	0.718866915991977	-2.42343827060169	3.02467587684863	-0.801222467885267	0.423002866328903	1
ENST00000602319.1	0.718866915991977	-2.42343827060169	3.02467587684863	-0.801222467885267	0.423002866328903	1
ENST00000428857.2	0.718866915991977	-2.42343827060169	3.02467587684863	-0.801222467885267	0.423002866328903	1
ENST00000659781.1	0.718866915991977	-2.42343827060169	3.02467587684863	-0.801222467885267	0.423002866328903	1
ENST00000651576.1	0.718866915991977	-2.42343827060169	3.02467587684863	-0.801222467885267	0.423002866328903	1
ENST00000662847.1	0.718866915991977	-2.42343827060169	3.02467587684863	-0.801222467885267	0.423002866328903	1
ENST00000531111.1	0.919408707810995	2.1011127124514	2.62476987593537	0.800494066818958	0.423424599774514	1
ENST00000516830.1	0.853666974678954	1.99514339246402	2.49411888748073	0.799939169892291	0.423746041961056	1
ENST00000654017.1	0.853666974678954	1.99514339246402	2.49411888748073	0.799939169892291	0.423746041961056	1
ENST00000555275.5	0.853666974678954	1.99514339246402	2.49411888748073	0.799939169892291	0.423746041961056	1
ENST00000659285.1	0.853666974678954	1.99514339246402	2.49411888748073	0.799939169892291	0.423746041961056	1
ENST00000447832.1	0.853666974678954	1.99514339246402	2.49411888748073	0.799939169892291	0.423746041961056	1
ENST00000653312.1	9.77134332629064	0.925640737307917	1.15829361927913	0.799141704574006	0.424208249740059	1
ENST00000642369.1	5.05929075636794	-1.07869974386913	1.34992023015207	-0.799084064209935	0.424241669289244	1
ENST00000592347.5	1.24883562034725	-1.76995539604209	2.21670492247122	-0.798462338446434	0.424602240124374	1
ENST00000520017.1	0.78438199889089	1.90243874096482	2.38382630522893	0.79806097314717	0.424835107664064	1
ENST00000663541.1	0.701044013911313	-2.42335292621506	3.0397352996765	-0.797224984186275	0.425320378366401	1
ENST00000661723.1	0.798256316514035	1.97119277014415	2.47332153781261	0.796982009822898	0.425461479598549	1
ENST00000649061.1	0.91249771700114	2.09279250494594	2.62853068252829	0.796183403471994	0.425925442585954	1
ENST00000595310.1	0.91249771700114	2.09279250494594	2.62853068252829	0.796183403471994	0.425925442585954	1
ENST00000668734.1	0.91249771700114	2.09279250494594	2.62853068252829	0.796183403471994	0.425925442585954	1
ENST00000458463.1	0.91249771700114	2.09279250494594	2.62853068252829	0.796183403471994	0.425925442585954	1
ENST00000655889.1	0.925621418889392	2.11935503018714	2.66353555533275	0.795692411893625	0.426210838401404	1
ENST00000387459.1	4.82334992856199	-1.17895209591434	1.48317814868235	-0.794882325472312	0.426681956391719	1
ENST00000658801.1	1.61912190278019	1.59894861939959	2.01214826560444	0.79464751516175	0.426818570606943	1
ENST00000557660.5	0.887669904555413	2.07560134611178	2.6124629100673	0.794499833131914	0.426904506062757	1
ENST00000330539.1	1.02039704301097	2.24924394993782	2.83977858045853	0.792049058125736	0.428332071761494	1
ENST00000624034.1	1.02039704301097	2.24924394993782	2.83977858045853	0.792049058125736	0.428332071761494	1
ENST00000651009.1	1.02039704301097	2.24924394993782	2.83977858045853	0.792049058125736	0.428332071761494	1
ENST00000667856.1	1.02039704301097	2.24924394993782	2.83977858045853	0.792049058125736	0.428332071761494	1
ENST00000618753.4	0.969685585038459	2.20436707756657	2.78375169524421	0.791869145991911	0.428436979116088	1
ENST00000417123.1	0.969685585038459	2.20436707756657	2.78375169524421	0.791869145991911	0.428436979116088	1
ENST00000638437.1	1.42285554897633	1.74062177675947	2.20242793239138	0.790319515639959	0.429341192329976	1
ENST00000656420.1	0.557592803295369	-2.5546906067375	3.23371593486729	-0.790017013922512	0.429517832134695	1
ENST00000590522.1	0.557592803295369	-2.5546906067375	3.23371593486729	-0.790017013922512	0.429517832134695	1
ENST00000624882.1	0.557592803295369	-2.5546906067375	3.23371593486729	-0.790017013922512	0.429517832134695	1
ENST00000585578.5	0.557592803295369	-2.5546906067375	3.23371593486729	-0.790017013922512	0.429517832134695	1
ENST00000568885.2	1.73477981437982	1.60637945042169	2.03404911020292	0.789744673500748	0.429676895970854	1
ENST00000652441.1	1.96849528803535	1.75271927032983	2.21940305256014	0.789725538273915	0.429688073426397	1
ENST00000612997.1	7.71307062630537	1.28758412350181	1.63335926489964	0.788304294818399	0.43051873610205	1
ENST00000562063.1	0.861692339473424	2.06843996393119	2.62406853389007	0.788256837509048	0.430546489161325	1
ENST00000553913.2	0.802955516706447	1.96441952139011	2.49387989010878	0.787696123290214	0.430874473722419	1
ENST00000651753.1	1.0025741409303	2.22648515609999	2.82757079176096	0.787419774807257	0.431036174499665	1
ENST00000650968.1	1.20084098756065	1.85668881894322	2.35922797704348	0.786989997155754	0.431287721754429	1
ENST00000624628.1	1.33426640574766	1.99947878433053	2.54189669987426	0.786608985498679	0.431510797615086	1
ENST00000424435.1	1.07817508537771	1.72605675577727	2.19513899487691	0.786308639136562	0.431686692445728	1
ENST00000631502.1	0.860671885044017	1.98523251641466	2.52551889727557	0.786069159314646	0.431826971167919	1
ENST00000421202.6	0.860671885044017	1.98523251641466	2.52551889727557	0.786069159314646	0.431826971167919	1
ENST00000655589.1	1.40410611202147	1.65391004017661	2.10471924583288	0.785810289638953	0.431978637477131	1
ENST00000666302.1	0.914046671730799	2.07879901130086	2.64650260590339	0.785489123140786	0.432166845073511	1
ENST00000655618.1	1.11754005133436	1.80984288694171	2.30576135103616	0.784922032858433	0.432499283035281	1
ENST00000417927.1	1.31498846849255	1.97949339202878	2.52260764298822	0.784701258450134	0.432628744774863	1
ENST00000364600.1	829.574524174491	-1.02701308924952	1.30889728242357	-0.784639943134341	0.432664703952228	1
ENST00000642829.1	1.82083323540912	-1.49566864874172	1.90624380284345	-0.784615612394756	0.432678973515507	1
ENST00000666789.1	1.1877172856724	1.83411708279503	2.33831248362893	0.784376380674572	0.432819293340988	1
ENST00000646805.1	1.08748570591542	1.71106845489633	2.18236548051713	0.784043035033198	0.433014858990538	1
ENST00000671403.1	1.31343951376289	1.98796264409728	2.54011668166069	0.782626506274343	0.433846471464158	1
ENST00000384007.1	0.663587322774838	-2.22015871811099	2.8373569521116	-0.782474237673449	0.433935919886915	1
ENST00000669053.1	0.663587322774838	-2.22015871811099	2.8373569521116	-0.782474237673449	0.433935919886915	1
ENST00000504332.1	0.663587322774838	-2.22015871811099	2.8373569521116	-0.782474237673449	0.433935919886915	1
ENST00000481268.3	0.663587322774838	-2.22015871811099	2.8373569521116	-0.782474237673449	0.433935919886915	1
ENST00000616213.4	1.18926624040206	1.82161805001541	2.32839844594261	0.7823480784355	0.434010038740869	1
ENST00000629853.2	0.90167972528554	2.06216632715381	2.63668828848932	0.782104709212828	0.434153039409478	1
ENST00000669769.1	0.90167972528554	2.06216632715381	2.63668828848932	0.782104709212828	0.434153039409478	1
ENST00000652880.1	0.90167972528554	2.06216632715381	2.63668828848932	0.782104709212828	0.434153039409478	1
ENST00000458001.2	0.90167972528554	2.06216632715381	2.63668828848932	0.782104709212828	0.434153039409478	1
ENST00000580858.1	2.38470780990878	1.49368938223278	1.91023886312125	0.78193853714826	0.434250695646103	1
ENST00000434540.1	1.97550019840041	1.74818039927914	2.23764093485279	0.781260465899618	0.43464931705574	1
ENST00000414120.1	1.82628919104452	-1.4875132394271	1.90603942356679	-0.780421024368691	0.43514309668738	1
ENST00000623391.1	3.44819435127285	1.3745602946257	1.76209032157568	0.780073687367258	0.43534750329231	1
ENST00000670319.1	1.11106364126955	1.73022907341812	2.21884067900934	0.779789684670205	0.435514679043839	1
ENST00000395900.1	4.70120179810547	1.15251761760752	1.47827384505871	0.779637427436021	0.435604319205543	1
ENST00000669924.1	0.914803427173792	2.09001179065851	2.68226224071732	0.779197409907087	0.435863435623924	1
ENST00000502390.5	1.41111102238653	1.64961917409376	2.11782632506544	0.778920893828623	0.436026315184299	1
ENST00000385204.1	40.4303293796748	-1.00682263480041	1.29358518148802	-0.778319548807949	0.436380653717406	1
ENST00000669065.1	0.795199990606491	1.93721397606633	2.49080613032898	0.777745787790586	0.436718893205431	1
ENST00000577867.5	0.856330303393229	2.04570218511096	2.63102498660883	0.777530504469932	0.436845844440204	1
ENST00000652331.2	0.848304938598758	1.96843154154084	2.53197321439796	0.777429844181382	0.43690521047775	1
ENST00000557481.6	0.848304938598758	1.96843154154084	2.53197321439796	0.777429844181382	0.43690521047775	1
ENST00000670964.1	0.86984700247475	2.05106130573781	2.63991769929759	0.776941382030032	0.437193354921143	1
ENST00000664208.1	0.882307868475218	2.05228825748202	2.64537493435327	0.775802413045755	0.437865658973229	1
ENST00000571192.1	0.799899190798903	1.93134784831562	2.48953564207619	0.77578638187519	0.437875126002519	1
ENST00000630034.1	0.799899190798903	1.93134784831562	2.48953564207619	0.77578638187519	0.437875126002519	1
ENST00000668237.1	3.74123030933546	2.66259824857593	3.43418501708565	0.775321724173	0.438149575594793	1
ENST00000666568.1	1.39328812030587	1.6312914502819	2.10422456298054	0.775245892943693	0.438194374619054	1
ENST00000664007.1	0.742051854152836	-2.14364429585855	2.76555834444165	-0.775121703784318	0.438267747879382	1
ENST00000657831.1	1.12352450727002	1.72891393496063	2.23527640985076	0.773467624559268	0.439245681956272	1
ENST00000593452.1	0.896223769650136	2.05433696169405	2.65622282738428	0.773405356099988	0.439282521125893	1
ENST00000613423.1	0.896223769650136	2.05433696169405	2.65622282738428	0.773405356099988	0.439282521125893	1
ENST00000411094.1	0.896223769650136	2.05433696169405	2.65622282738428	0.773405356099988	0.439282521125893	1
ENST00000606697.5	1.3093304878999	1.54789612758107	2.00145075965438	0.773387064415398	0.439293343161192	1
ENST00000637119.1	0.902320424335001	-1.96416121789535	2.53991863771122	-0.77331658925315	0.439335040297903	1
ENST00000667886.1	0.814571847416813	1.94176544927193	2.51545795325389	0.77193317692317	0.440154006191615	1
ENST00000670058.1	1.87451186320044	1.67519844085831	2.17057546872023	0.771776178713571	0.440247002818883	1
ENST00000653267.1	4.26686539225824	1.29965440984167	1.6862458461184	0.770738390747333	0.440862011572335	1
ENST00000652106.1	2.0716227522944	1.49087324511789	1.93441339249319	0.770710775113258	0.440878383735429	1
ENST00000568314.1	5.18124325441512	1.36961237086736	1.77750698719618	0.770524324648521	0.440988931594599	1
ENST00000518732.1	1.11217801525417	1.79122392164758	2.3278541352157	0.769474295897667	0.44161179795394	1
ENST00000363331.1	1.1435370631298	-1.71711398103753	2.23269968602846	-0.769075210509812	0.441848663394923	1
ENST00000568976.2	1.62598647293604	-1.67505552140989	2.17806230811241	-0.769057668906428	0.44185907636809	1
ENST00000377548.2	0.889312778840281	2.04574787178727	2.66016496754587	0.769030453654373	0.441875232050128	1
ENST00000522817.2	0.889312778840281	2.04574787178727	2.66016496754587	0.769030453654373	0.441875232050128	1
ENST00000653472.1	0.889312778840281	2.04574787178727	2.66016496754587	0.769030453654373	0.441875232050128	1
ENST00000366446.5	0.889312778840281	2.04574787178727	2.66016496754587	0.769030453654373	0.441875232050128	1
ENST00000603037.2	0.889312778840281	2.04574787178727	2.66016496754587	0.769030453654373	0.441875232050128	1
ENST00000652702.2	1.82015704797351	-1.69359078258985	2.20338733641663	-0.768630532906726	0.442112674404962	1
ENST00000558334.1	1.14458579410563	1.81735000079332	2.36724002132421	0.767708379557015	0.442660456739727	1
ENST00000435033.1	0.915621953285238	-1.86456653806616	2.43387866411909	-0.766088534138583	0.443623624867164	1
ENST00000354527.2	3.91799304440636	1.44992137071889	1.89447790593982	0.765340871051016	0.44406859252195	1
ENST00000643079.1	0.838507401312565	2.02130556277143	2.64226708394036	0.764989116753898	0.444278025300882	1
ENST00000530000.1	0.830482036518095	1.94311942245201	2.54155159589715	0.764540615893381	0.4445451422552	1
ENST00000670236.1	0.830482036518095	1.94311942245201	2.54155159589715	0.764540615893381	0.4445451422552	1
ENST00000652319.1	0.830482036518095	1.94311942245201	2.54155159589715	0.764540615893381	0.4445451422552	1
ENST00000542401.2	0.58308345162888	-2.42257239590379	3.16959021766554	-0.764317223848595	0.444678223677146	1
ENST00000607943.1	0.58308345162888	-2.42257239590379	3.16959021766554	-0.764317223848595	0.444678223677146	1
ENST00000547824.1	1.91467516815186	1.69750180719285	2.22288447562676	0.763648235347106	0.445076896348001	1
ENST00000611690.1	0.606268389789739	-2.21666815527959	2.90479984237731	-0.763105300042101	0.445400599457403	1
ENST00000635424.1	9.76224324302599	-0.971220507168844	1.2742283364535	-0.762202879487043	0.445938927792092	1
ENST00000649541.1	0.779770578545588	1.91162305046683	2.51304299144109	0.760680599964834	0.44684786500709	1
ENST00000364930.1	2.34268012151057	-1.44933959680767	1.9063774374018	-0.760258471576845	0.447100100006803	1
ENST00000584157.1	0.833902120675362	2.00947398837041	2.64331155805829	0.760210797794308	0.44712859168102	1
ENST00000387456.1	0.995386652321444	-1.88717070102234	2.48432321452158	-0.75963171377673	0.447474756860707	1
ENST00000634082.1	0.85902901075915	2.01957062338367	2.65910765362731	0.759491862102218	0.447558380310893	1
ENST00000649113.1	1.17844824868646	1.79978191103722	2.37329526275173	0.758347239504642	0.448243134163526	1
ENST00000565916.1	1.1660813022412	1.78500517993352	2.35447173541692	0.758134044712767	0.448370740556906	1
ENST00000669020.1	0.866033921124213	2.01262428222424	2.65704395945806	0.757467438602237	0.448769866490442	1
ENST00000570140.1	2.01950573686357	1.54341911794167	2.0387855660081	0.757028666317099	0.449032688465822	1
ENST00000614819.1	1.12507346199968	1.71684713275877	2.26984969778601	0.75637040392294	0.449427147453084	1
ENST00000456782.1	3.12578647680771	1.47860010041281	1.95525629252096	0.756218049811985	0.449518472552094	1
ENST00000362291.1	104.789262270526	-1.05840316768324	1.40005666856342	-0.755971662753663	0.449666185764172	1
ENST00000659219.1	0.840480118219475	-1.7593189821524	2.32769273915404	-0.755820969219413	0.449756542649971	1
ENST00000631292.1	0.84719739737731	-1.80061283282275	2.38367543120863	-0.755393460555892	0.450012935814737	1
ENST00000501211.2	0.789081199083302	1.89368930765771	2.50907381015781	0.754736389177253	0.450407167896192	1
ENST00000627127.1	0.789081199083302	1.89368930765771	2.50907381015781	0.754736389177253	0.450407167896192	1
ENST00000663053.1	0.789081199083302	1.89368930765771	2.50907381015781	0.754736389177253	0.450407167896192	1
ENST00000562082.1	0.89086173356994	2.03167561376377	2.69319822193373	0.754372848317498	0.450625370499854	1
ENST00000433432.1	0.89086173356994	2.03167561376377	2.69319822193373	0.754372848317498	0.450625370499854	1
ENST00000616861.4	0.89086173356994	2.03167561376377	2.69319822193373	0.754372848317498	0.450625370499854	1
ENST00000515692.1	0.89086173356994	2.03167561376377	2.69319822193373	0.754372848317498	0.450625370499854	1
ENST00000455336.2	0.89086173356994	2.03167561376377	2.69319822193373	0.754372848317498	0.450625370499854	1
ENST00000511677.1	0.89086173356994	2.03167561376377	2.69319822193373	0.754372848317498	0.450625370499854	1
ENST00000586064.3	2.01979692033727	1.44045747888924	1.909791624131	0.754248505799518	0.450700016455705	1
ENST00000514180.5	0.83314536523237	1.99756248769201	2.64996235010454	0.753807874897998	0.450964594680884	1
ENST00000366437.7	1.05968282948652	-1.9056575559889	2.52809220216262	-0.753792743143912	0.450973682151867	1
ENST00000620153.1	1.03716724513618	1.66596689858531	2.21191991711862	0.753176860379061	0.451343642412399	1
ENST00000391023.1	0.859639178978058	-1.93671204372895	2.57200839512423	-0.752996003978986	0.451452315307314	1
ENST00000660100.1	0.993080942148793	-1.86601219290452	2.47861148779804	-0.752845777601984	0.451542594503604	1
ENST00000615427.1	29.9179251484366	0.921709157335548	1.22646074047392	0.751519495829432	0.452340072227912	1
ENST00000588548.1	0.866790676567205	2.02413440048068	2.69339119165108	0.751518905517718	0.45234042735255	1
ENST00000631519.1	0.866790676567205	2.02413440048068	2.69339119165108	0.751518905517718	0.45234042735255	1
ENST00000643101.1	1.15371435579594	1.77190237808484	2.35797510502107	0.751450842000729	0.452381374626263	1
ENST00000593234.5	0.846662064313891	2.00271910182705	2.66676735710031	0.750991306570026	0.452657887709788	1
ENST00000613614.4	1.24085919126411	-1.74308331712321	2.32169361187097	-0.750780942072077	0.452784500735273	1
ENST00000607947.1	0.878494787124681	2.01432841191274	2.68480393754827	0.750270209210211	0.453091981029402	1
ENST00000671566.1	0.878494787124681	2.01432841191274	2.68480393754827	0.750270209210211	0.453091981029402	1
ENST00000435733.2	0.878494787124681	2.01432841191274	2.68480393754827	0.750270209210211	0.453091981029402	1
ENST00000669743.1	0.878494787124681	2.01432841191274	2.68480393754827	0.750270209210211	0.453091981029402	1
ENST00000540802.1	1.10290897826822	1.7537750070129	2.33823951163656	0.750040788501348	0.453230139240377	1
ENST00000653043.1	0.92331570871674	2.11955761813419	2.82786340683525	0.749526166296079	0.453540133586963	1
ENST00000658161.1	0.92331570871674	2.11955761813419	2.82786340683525	0.749526166296079	0.453540133586963	1
ENST00000656389.1	0.859122930314358	2.00389245307323	2.67785422919463	0.748320215203017	0.454267033990307	1
ENST00000313807.4	0.859122930314358	2.00389245307323	2.67785422919463	0.748320215203017	0.454267033990307	1
ENST00000557631.6	0.859122930314358	2.00389245307323	2.67785422919463	0.748320215203017	0.454267033990307	1
ENST00000654365.1	0.859122930314358	2.00389245307323	2.67785422919463	0.748320215203017	0.454267033990307	1
ENST00000515031.5	0.859122930314358	2.00389245307323	2.67785422919463	0.748320215203017	0.454267033990307	1
ENST00000665650.1	0.859122930314358	2.00389245307323	2.67785422919463	0.748320215203017	0.454267033990307	1
ENST00000664965.1	0.859122930314358	2.00389245307323	2.67785422919463	0.748320215203017	0.454267033990307	1
ENST00000642795.1	0.859122930314358	2.00389245307323	2.67785422919463	0.748320215203017	0.454267033990307	1
ENST00000332935.6	0.813773508422047	1.98787894301828	2.65876854203924	0.747669047375447	0.454659805508432	1
ENST00000590513.2	1.28464016717084	-1.66107029308295	2.2251797885591	-0.746488127217159	0.455372601050923	1
ENST00000582806.2	1.28464016717084	-1.66107029308295	2.2251797885591	-0.746488127217159	0.455372601050923	1
ENST00000362735.1	0.940263625363754	-1.73626148217648	2.32736064554601	-0.746021672876207	0.455654323001915	1
ENST00000592918.5	1.05084407260057	-1.66014883424079	2.22646896310745	-0.745642028588509	0.455883687125305	1
ENST00000511189.3	0.776714252638043	1.87643165457172	2.51677214638317	0.745570733237937	0.455926767834979	1
ENST00000431060.4	0.820778418787111	1.98065734201108	2.65816236754693	0.745122783390739	0.456197497026102	1
ENST00000659713.1	0.735706412396521	1.79326305647249	2.4087542818258	0.744477371562043	0.456587725995969	1
ENST00000654438.1	1.2916450775359	-1.87977850539266	2.5272848019866	-0.743793696664119	0.457001294140941	1
ENST00000628185.1	0.873038831489276	2.00634214495771	2.70414179281613	0.741951531642237	0.458116702128162	1
ENST00000625153.3	0.873038831489276	2.00634214495771	2.70414179281613	0.741951531642237	0.458116702128162	1
ENST00000360083.3	0.841300028233695	1.97850452507933	2.67225425664385	0.740387828052028	0.459064702350791	1
ENST00000425666.2	1.03821994509163	2.27155514430303	3.07029855121601	0.739848293711818	0.459392051620655	1
ENST00000672232.1	1.03821994509163	2.27155514430303	3.07029855121601	0.739848293711818	0.459392051620655	1
ENST00000667155.1	1.03821994509163	2.27155514430303	3.07029855121601	0.739848293711818	0.459392051620655	1
ENST00000653952.1	1.03821994509163	2.27155514430303	3.07029855121601	0.739848293711818	0.459392051620655	1
ENST00000515184.1	1.03821994509163	2.27155514430303	3.07029855121601	0.739848293711818	0.459392051620655	1
ENST00000364407.1	0.787890222340354	2.01495611929785	2.7257558837362	0.73922838480163	0.459768327543147	1
ENST00000432045.6	5.43832799753907	1.06504623736326	1.44078287810115	0.739213557817201	0.45977732942471	1
ENST00000659405.1	2.00897892862167	1.42195678765378	1.92439841025176	0.738909770491734	0.459961789019893	1
ENST00000584125.1	1.08517999574277	1.72070312870842	2.33154486755579	0.738009871760377	0.460508450319649	1
ENST00000552835.5	0.866127840679422	1.99743669779101	2.7085185430881	0.737464656791178	0.460839828632535	1
ENST00000659298.1	0.866127840679422	1.99743669779101	2.7085185430881	0.737464656791178	0.460839828632535	1
ENST00000660239.1	0.866127840679422	1.99743669779101	2.7085185430881	0.737464656791178	0.460839828632535	1
ENST00000628328.3	0.866127840679422	1.99743669779101	2.7085185430881	0.737464656791178	0.460839828632535	1
ENST00000454638.5	0.866127840679422	1.99743669779101	2.7085185430881	0.737464656791178	0.460839828632535	1
ENST00000450944.1	0.866127840679422	1.99743669779101	2.7085185430881	0.737464656791178	0.460839828632535	1
ENST00000313495.6	0.866127840679422	1.99743669779101	2.7085185430881	0.737464656791178	0.460839828632535	1
ENST00000651636.1	1.08251666702849	1.6687577328921	2.26565219759546	0.736546295438972	0.461398304293581	1
ENST00000452946.1	0.766559096810227	1.87349838593189	2.54469844401194	0.736235914452072	0.461587139223863	1
ENST00000384478.1	1.04595440275432	1.86170980988925	2.53060313443172	0.735678299200129	0.461926499200436	1
ENST00000669650.1	0.795950606341384	1.96267146942614	2.6712247696855	0.734745908206449	0.462494255604033	1
ENST00000499642.1	0.926413618176058	2.09756941867905	2.85621129801838	0.734388740824017	0.462711846918279	1
ENST00000384921.4	1.0185715904823	-1.80925147382237	2.46445583582004	-0.734138322758924	0.462864439111738	1
ENST00000606724.1	0.790986508247225	-1.82007769953646	2.48026214525332	-0.733824730188172	0.463055566240616	1
ENST00000585627.5	1.05423953148195	1.65418624177788	2.25437904275707	0.733765799984922	0.463091487692035	1
ENST00000662742.1	1.05423953148195	1.65418624177788	2.25437904275707	0.733765799984922	0.463091487692035	1
ENST00000660325.1	2.04679493984867	1.47250914504894	2.00830577372666	0.733209635859643	0.463430579186205	1
ENST00000364916.1	1.0333298533502	-1.68099609791687	2.2941764516831	-0.732723107101733	0.463727327634254	1
ENST00000660012.2	0.756585640384729	1.85656600037075	2.53400421251318	0.732660976332571	0.463765230668841	1
ENST00000651840.2	0.756585640384729	1.85656600037075	2.53400421251318	0.732660976332571	0.463765230668841	1
ENST00000594119.1	1.09869669482429	1.72472215653614	2.35479487133983	0.732429893375304	0.463906218559901	1
ENST00000570335.1	1.4181159327516	1.66556435070833	2.2747210397645	0.732205981125827	0.464042854237696	1
ENST00000668981.1	5.47016263391058	1.26051159151013	1.72161701913271	0.732167245968056	0.464066493469253	1
ENST00000533922.6	0.813022892687154	1.95600597330478	2.67179152871651	0.732095282240983	0.464110413159949	1
ENST00000565336.1	17.7576337611424	-0.926714936950806	1.27050762156133	-0.729405255996786	0.465753803648306	1
ENST00000438293.1	0.80996042707151	1.94758737081374	2.67040403440997	0.729323108307865	0.465804040120658	1
ENST00000649265.1	4.11383537374216	1.0460704935576	1.43455036764961	0.729197466430895	0.465880880784529	1
ENST00000335648.3	10.1918967524117	-0.859051810936228	1.17952227309736	-0.728304865901691	0.466426984354183	1
ENST00000673501.1	8.27570236802005	1.0220378215351	1.40349343361373	0.728209906122287	0.466485102774828	1
ENST00000623814.1	0.900130770555881	2.07509637988428	2.85487861509493	0.726859758209117	0.467311871149119	1
ENST00000567093.1	0.900130770555881	2.07509637988428	2.85487861509493	0.726859758209117	0.467311871149119	1
ENST00000665837.1	0.900130770555881	2.07509637988428	2.85487861509493	0.726859758209117	0.467311871149119	1
ENST00000513626.3	0.900130770555881	2.07509637988428	2.85487861509493	0.726859758209117	0.467311871149119	1
ENST00000537157.5	0.900130770555881	2.07509637988428	2.85487861509493	0.726859758209117	0.467311871149119	1
ENST00000425371.2	0.900130770555881	2.07509637988428	2.85487861509493	0.726859758209117	0.467311871149119	1
ENST00000424890.1	0.842848982963354	1.96294934775235	2.70624003957589	0.725341920541525	0.4682422942235	1
ENST00000651244.1	0.842848982963354	1.96294934775235	2.70624003957589	0.725341920541525	0.4682422942235	1
ENST00000342757.3	0.367577684631832	-2.40172571797216	3.31432216184999	-0.72465065273907	0.46866637592827	1
ENST00000633587.1	0.367577684631832	-2.40172571797216	3.31432216184999	-0.72465065273907	0.46866637592827	1
ENST00000670154.1	1.02098721734039	1.61231386626005	2.22888658516741	0.72337187409603	0.469451446156444	1
ENST00000646698.1	0.790588570261188	1.93796282454666	2.67918272516101	0.723341042156875	0.469470383531827	1
ENST00000662749.1	3.25638751681623	2.44790138499992	3.3850144497916	0.723158326591672	0.469582618460163	1
ENST00000632370.1	0.823477126153031	1.95262762608718	2.70034932980332	0.723101861131943	0.469617305953518	1
ENST00000567801.3	0.823477126153031	1.95262762608718	2.70034932980332	0.723101861131943	0.469617305953518	1
ENST00000651012.1	0.823477126153031	1.95262762608718	2.70034932980332	0.723101861131943	0.469617305953518	1
ENST00000654878.1	0.823477126153031	1.95262762608718	2.70034932980332	0.723101861131943	0.469617305953518	1
ENST00000648218.1	0.746524404112121	1.83271275851578	2.53657082520656	0.722515902297558	0.469977351967321	1
ENST00000563810.1	0.765896260922443	1.83717151838058	2.54282530395273	0.722492227651174	0.469991902204408	1
ENST00000656756.1	0.765896260922443	1.83717151838058	2.54282530395273	0.722492227651174	0.469991902204408	1
ENST00000633336.1	0.782739124606023	1.93018638413047	2.6739154537595	0.721857671833508	0.470381987555721	1
ENST00000454482.2	1.11115756082476	1.72698974292859	2.39316023991824	0.721635649014288	0.470518515551561	1
ENST00000668538.1	1.61145721601719	1.47727595516341	2.04814325954719	0.721275696061419	0.470739907098052	1
ENST00000660500.1	1.02874888314844	1.6141905070277	2.24029912438619	0.720524544895301	0.471202092938458	1
ENST00000667150.1	0.797593480626251	1.93015127060867	2.67904269516895	0.720463049763733	0.471239942182283	1
ENST00000660389.1	1.27137897356592	1.53293716701122	2.12923565318311	0.719947162597786	0.471557528299047	1
ENST00000582082.1	1.04013579119662	1.68876723724569	2.34745939721232	0.719402107338323	0.471893198802494	1
ENST00000473426.1	2.16334205050843	1.52905965283827	2.12866532404553	0.718318486032498	0.472560934433162	1
ENST00000385235.3	10.3769592729829	1.26571185306541	1.7620533817	0.718316406421399	0.472562216405236	1
ENST00000422239.6	0.300002104978899	-2.56845592718888	3.57779904732992	-0.717887140449013	0.472826877540857	1
ENST00000428862.5	0.300002104978899	-2.56845592718888	3.57779904732992	-0.717887140449013	0.472826877540857	1
ENST00000452364.1	0.300002104978899	-2.56845592718888	3.57779904732992	-0.717887140449013	0.472826877540857	1
ENST00000656092.1	0.300002104978899	-2.56845592718888	3.57779904732992	-0.717887140449013	0.472826877540857	1
ENST00000385266.1	0.300002104978899	-2.56845592718888	3.57779904732992	-0.717887140449013	0.472826877540857	1
ENST00000614771.2	0.300002104978899	-2.56845592718888	3.57779904732992	-0.717887140449013	0.472826877540857	1
ENST00000451176.1	0.300002104978899	-2.56845592718888	3.57779904732992	-0.717887140449013	0.472826877540857	1
ENST00000519624.1	0.300002104978899	-2.56845592718888	3.57779904732992	-0.717887140449013	0.472826877540857	1
ENST00000665842.1	0.300002104978899	-2.56845592718888	3.57779904732992	-0.717887140449013	0.472826877540857	1
ENST00000670040.1	0.300002104978899	-2.56845592718888	3.57779904732992	-0.717887140449013	0.472826877540857	1
ENST00000670435.1	0.300002104978899	-2.56845592718888	3.57779904732992	-0.717887140449013	0.472826877540857	1
ENST00000660776.1	0.300002104978899	-2.56845592718888	3.57779904732992	-0.717887140449013	0.472826877540857	1
ENST00000647806.1	0.300002104978899	-2.56845592718888	3.57779904732992	-0.717887140449013	0.472826877540857	1
ENST00000364662.1	0.300002104978899	-2.56845592718888	3.57779904732992	-0.717887140449013	0.472826877540857	1
ENST00000586630.1	0.300002104978899	-2.56845592718888	3.57779904732992	-0.717887140449013	0.472826877540857	1
ENST00000430883.5	0.300002104978899	-2.56845592718888	3.57779904732992	-0.717887140449013	0.472826877540857	1
ENST00000628368.1	0.300002104978899	-2.56845592718888	3.57779904732992	-0.717887140449013	0.472826877540857	1
ENST00000364456.1	0.300002104978899	-2.56845592718888	3.57779904732992	-0.717887140449013	0.472826877540857	1
ENST00000600123.5	0.300002104978899	-2.56845592718888	3.57779904732992	-0.717887140449013	0.472826877540857	1
ENST00000660514.1	0.300002104978899	-2.56845592718888	3.57779904732992	-0.717887140449013	0.472826877540857	1
ENST00000386062.1	0.300002104978899	-2.56845592718888	3.57779904732992	-0.717887140449013	0.472826877540857	1
ENST00000672637.1	0.300002104978899	-2.56845592718888	3.57779904732992	-0.717887140449013	0.472826877540857	1
ENST00000606966.1	1.62266820492606	1.47860438409671	2.06003083989717	0.717758373059367	0.472906284140807	1
ENST00000654245.1	1.23849041767408	1.52816842220516	2.13129467123671	0.717014143013093	0.473365370024759	1
ENST00000512241.1	1.38852438687288	-1.40165661958232	1.95491616751813	-0.716990653037467	0.473379864045317	1
ENST00000657349.1	0.835937992153499	1.95402215950453	2.72679505036124	0.716600303072162	0.47362075743021	1
ENST00000659574.1	0.835937992153499	1.95402215950453	2.72679505036124	0.716600303072162	0.47362075743021	1
ENST00000671172.1	0.835937992153499	1.95402215950453	2.72679505036124	0.716600303072162	0.47362075743021	1
ENST00000663098.1	0.835937992153499	1.95402215950453	2.72679505036124	0.716600303072162	0.47362075743021	1
ENST00000533693.5	0.835937992153499	1.95402215950453	2.72679505036124	0.716600303072162	0.47362075743021	1
ENST00000565882.1	0.835937992153499	1.95402215950453	2.72679505036124	0.716600303072162	0.47362075743021	1
ENST00000501499.1	0.792137524990847	1.92163576146668	2.68287719682705	0.716259306888639	0.473831248682927	1
ENST00000504245.6	1.00862027089513	1.59891609842091	2.23288666190068	0.716075798070234	0.473944546895074	1
ENST00000592465.1	1.08087379274363	1.70583128716843	2.38356554725953	0.71566367836189	0.474199043568335	1
ENST00000581816.1	21.9024461237348	-0.915353557785843	1.28189540170844	-0.714062595564278	0.475188473915563	1
ENST00000594590.2	1.26450956630784	1.46491368098327	2.05392255515558	0.713227320721597	0.475705102852633	1
ENST00000499765.2	0.753529314477184	1.81924572080568	2.5509586665645	0.713161582996462	0.475745775607221	1
ENST00000363624.1	2.93645412742669	-1.31655764203025	1.8482674072961	-0.712319893124279	0.476266708160221	1
ENST00000410535.1	0.378310070097449	-2.53108840190234	3.56201169028808	-0.710578353463415	0.477345560946848	1
ENST00000583861.1	0.378310070097449	-2.53108840190234	3.56201169028808	-0.710578353463415	0.477345560946848	1
ENST00000613778.1	28.4378977652968	1.00024663886185	1.40994101715198	0.709424455841639	0.478061115864089	1
ENST00000658843.1	0.728701502031457	1.80603280347687	2.54899762834815	0.708526670794608	0.478618255625746	1
ENST00000620232.1	1.21569986523278	-1.48155278855629	2.09124574760738	-0.708454656872038	0.478662960771219	1
ENST00000362220.1	23.1129635178439	-0.821899136871678	1.16019055470798	-0.708417366040833	0.478686111247184	1
ENST00000655351.1	0.818115090072836	1.92753029272827	2.72226140870119	0.708062159852572	0.478906657028135	1
ENST00000647106.1	0.818115090072836	1.92753029272827	2.72226140870119	0.708062159852572	0.478906657028135	1
ENST00000524818.1	2.73619124569757	1.50524178588064	2.12748471412948	0.707521786588509	0.479242278526866	1
ENST00000591091.1	0.765236792313695	-1.92725737802985	2.72545488068828	-0.707132373273098	0.479484219584317	1
ENST00000671994.1	0.903228680015199	2.0526207711332	2.90436253155001	0.706737106279136	0.479729865652222	1
ENST00000384901.3	2.90472420329521	-1.21870239485761	1.72448596628609	-0.706704733284811	0.479749987496096	1
ENST00000623538.1	0.837486946883158	1.93867396799642	2.74410328665219	0.706487243911873	0.479885182700163	1
ENST00000440052.5	1.15216540106628	1.79346294561484	2.54078374121797	0.705869970954361	0.480269003527164	1
ENST00000558913.5	1.15216540106628	1.79346294561484	2.54078374121797	0.705869970954361	0.480269003527164	1
ENST00000365068.1	9.12832067307667	-0.998621541827745	1.41497272500067	-0.705753209361173	0.480341624795959	1
ENST00000362165.2	1.90562401597502	-1.49633030288026	2.12198735899278	-0.705155144557745	0.480713692172271	1
ENST00000655600.1	5.95871783614897	1.17085577979562	1.66064069326655	0.705062681254965	0.480771229343595	1
ENST00000605834.1	1.01793089143284	1.58271279813307	2.24718665100008	0.704308561742617	0.481240635586339	1
ENST00000412065.1	0.712521474235661	1.73046783782108	2.45795617384689	0.704027132881207	0.481415876586475	1
ENST00000667367.1	0.786775488910651	1.89563548445506	2.69264424449563	0.704005175704204	0.481429550410241	1
ENST00000603981.1	0.745239148368877	1.91852177225197	2.72626615359254	0.70371770919132	0.481608589570993	1
ENST00000366281.2	0.733400702223869	1.79905563534686	2.55720732802849	0.703523572620867	0.481729521706685	1
ENST00000662384.1	0.733400702223869	1.79905563534686	2.55720732802849	0.703523572620867	0.481729521706685	1
ENST00000608395.1	2.22139791251638	1.58472988026458	2.2536039025002	0.703198054683189	0.481932331385449	1
ENST00000416076.1	1.59132860376388	1.45792441028031	2.0741588754527	0.702899101671807	0.482118631036081	1
ENST00000384010.1	0.893783944896792	-1.69552232334105	2.41292659029745	-0.70268292875501	0.482253368701522	1
ENST00000446684.1	0.876945832395022	2.02919784364723	2.8883827341245	0.702537728007265	0.482343881862226	1
ENST00000549360.1	0.876945832395022	2.02919784364723	2.8883827341245	0.702537728007265	0.482343881862226	1
ENST00000661002.1	0.876945832395022	2.02919784364723	2.8883827341245	0.702537728007265	0.482343881862226	1
ENST00000655812.1	0.876945832395022	2.02919784364723	2.8883827341245	0.702537728007265	0.482343881862226	1
ENST00000653265.1	1.00077082523996	1.59370555693895	2.27110771657707	0.701730501510921	0.482847247474556	1
ENST00000598378.2	0.954758567459868	1.56652270838836	2.23281891205043	0.701589681068134	0.482935088691214	1
ENST00000648909.1	1.03945081847051	-1.7193186623537	2.45262516113345	-0.70101158937762	0.483295782650292	1
ENST00000500689.1	1.25322613770936	-1.73047192642718	2.47049742856759	-0.70045485836855	0.483643287044623	1
ENST00000365160.1	0.939998130994848	1.55323888621735	2.21979715814306	0.699721089613743	0.484101503178708	1
ENST00000428753.1	3.28307601402709	1.12010562573181	1.60172948809238	0.699310110763975	0.484358249715238	1
ENST00000652363.1	0.767403632100329	1.88608138281729	2.70121496355059	0.698234464219813	0.485030576469632	1
ENST00000384282.1	0.59348936175149	-2.01075296846967	2.87999097492415	-0.698180301944394	0.48506444365333	1
ENST00000524287.1	0.825120000437899	1.92060865560858	2.75144678916726	0.698035907207154	0.485154738642157	1
ENST00000556213.6	0.825120000437899	1.92060865560858	2.75144678916726	0.698035907207154	0.485154738642157	1
ENST00000661120.1	0.825120000437899	1.92060865560858	2.75144678916726	0.698035907207154	0.485154738642157	1
ENST00000668003.1	0.825120000437899	1.92060865560858	2.75144678916726	0.698035907207154	0.485154738642157	1
ENST00000663654.1	0.825120000437899	1.92060865560858	2.75144678916726	0.698035907207154	0.485154738642157	1
ENST00000655756.1	0.825120000437899	1.92060865560858	2.75144678916726	0.698035907207154	0.485154738642157	1
ENST00000619172.5	0.825120000437899	1.92060865560858	2.75144678916726	0.698035907207154	0.485154738642157	1
ENST00000656723.1	4.31770306735744	1.10867486601677	1.59047671252783	0.697070794739702	0.485758490287297	1
ENST00000651478.1	1.05117706586631	1.65349426067976	2.37209765965515	0.697059943527007	0.485765280860969	1
ENST00000385051.1	1.45289109580488	1.42337544476396	2.04259211939801	0.696847613993268	0.485898164763511	1
ENST00000640832.1	2.10357276655859	1.2664856985822	1.81950505021268	0.696060556926819	0.486390906533972	1
ENST00000385203.1	0.686772260935697	-1.97336884380242	2.83580418012846	-0.695876272991823	0.48650631760926	1
ENST00000652504.1	0.686772260935697	-1.97336884380242	2.83580418012846	-0.695876272991823	0.48650631760926	1
ENST00000322227.6	0.774408542465392	1.87762772352805	2.70175541674102	0.694965840317601	0.487076709332869	1
ENST00000670070.1	0.774408542465392	1.87762772352805	2.70175541674102	0.694965840317601	0.487076709332869	1
ENST00000661353.1	1.0879726226639	1.68881500753418	2.43503211469273	0.69354937758071	0.487964849700998	1
ENST00000640920.1	0.680295754231602	1.77033092040639	2.55410722613532	0.693131009650333	0.488227338810379	1
ENST00000385019.1	0.813539141350853	-1.8056769386779	2.60953578739989	-0.691953314990577	0.488966647408334	1
ENST00000651076.1	14.5634615951621	0.852738972936318	1.23382308972326	0.69113552829327	0.489480375093992	1
ENST00000655043.1	0.800292187992172	1.90080964672458	2.75050698526607	0.691076102299265	0.489517717395154	1
ENST00000658072.1	0.800292187992172	1.90080964672458	2.75050698526607	0.691076102299265	0.489517717395154	1
ENST00000664234.1	0.768952586829988	1.86881676217572	2.70580522307272	0.69066936017423	0.489773348514067	1
ENST00000501927.2	0.768952586829988	1.86881676217572	2.70580522307272	0.69066936017423	0.489773348514067	1
ENST00000559739.1	2.6186689567465	2.41310592098338	3.49619592751228	0.690209007451258	0.490062759708271	1
ENST00000668736.1	0.723339465951262	1.77380221468237	2.57194512633891	0.689673429077908	0.49039957895729	1
ENST00000663585.1	0.723339465951262	1.77380221468237	2.57194512633891	0.689673429077908	0.49039957895729	1
ENST00000669839.1	0.723339465951262	1.77380221468237	2.57194512633891	0.689673429077908	0.49039957895729	1
ENST00000564585.1	0.67799004405895	1.774856921156	2.57577712463851	0.689056869159471	0.490787480671567	1
ENST00000661008.1	1.91992295912192	1.38029420989288	2.00340815804854	0.688973040439938	0.490840233295145	1
ENST00000660259.1	0.949105434688312	2.1534469035125	3.1266979886587	0.688728783951496	0.490993958974599	1
ENST00000654451.1	0.949105434688312	2.1534469035125	3.1266979886587	0.688728783951496	0.490993958974599	1
ENST00000668750.1	3.15139543581888	1.19064767850293	1.72934949310411	0.688494536963585	0.491141409352666	1
ENST00000558929.5	0.735231176232303	-1.70797610468505	2.48091972479211	-0.688444727822935	0.49117276555046	1
ENST00000512688.2	0.940085910841958	1.55811191312671	2.2634264789769	0.68838635917655	0.491209511556321	1
ENST00000527818.1	0.687300664596665	1.75626779065135	2.55552630441118	0.687243088681888	0.491929555584563	1
ENST00000568063.1	0.860413320077564	-1.8577951449944	2.70357252974567	-0.687163049836569	0.491979986112328	1
ENST00000649104.1	0.848046373632305	-1.85797346115603	2.70906682465367	-0.685835227188816	0.492817019406485	1
ENST00000593830.1	0.848046373632305	-1.85797346115603	2.70906682465367	-0.685835227188816	0.492817019406485	1
ENST00000581999.1	8.83070456840359	1.22712061553318	1.78928748230527	0.685815235208704	0.492829627787115	1
ENST00000592135.5	0.717883510315857	1.76466958602587	2.57586284280707	0.685079017678907	0.493294059894906	1
ENST00000505873.1	0.807297098357235	1.89351653276009	2.76411635803365	0.685035030184874	0.493321816184077	1
ENST00000414442.2	1.95290543456897	1.37946065416089	2.01377686826367	0.685011669316817	0.493336557327694	1
ENST00000652350.1	0.830223471551641	-1.85823059529503	2.71705967653911	-0.68391232306755	0.494030532004949	1
ENST00000437798.1	0.830223471551641	-1.85823059529503	2.71705967653911	-0.68391232306755	0.494030532004949	1
ENST00000437681.1	1.5886652750496	1.42175321801145	2.07901969799053	0.68385750235346	0.494065151863959	1
ENST00000607251.5	2.04939972765938	1.45501616231856	2.12931030011666	0.683327442805703	0.494399956994042	1
ENST00000664327.1	0.924568718933945	1.5328097163366	2.24450029762354	0.682918027660554	0.494658641701395	1
ENST00000670394.1	2.7837059531987	1.14153293980352	1.67348508517606	0.682129138714987	0.495157296948911	1
ENST00000503704.1	0.534213833408635	-2.03453066180029	2.98654041229993	-0.681233260203401	0.495723905576733	1
ENST00000365328.1	0.920983989365433	-1.63846115945562	2.40807019531275	-0.680404235160937	0.496248540119464	1
ENST00000451937.6	1.32564800741236	-1.49006468643327	2.19020671287913	-0.680330617960033	0.496295141838798	1
ENST00000644192.1	0.822327373516769	1.9591929288514	2.88502831655944	0.679089670491642	0.497081047001492	1
ENST00000662284.1	0.828839162233227	1.97246357584792	2.90521505815761	0.678938920652156	0.497176563616441	1
ENST00000643232.1	4.75390681955339	1.22449217175522	1.80389815619586	0.678803383411335	0.49726244972238	1
ENST00000362540.1	3.31792333644608	-1.06065677398815	1.56283412997075	-0.678675205287458	0.497343679834836	1
ENST00000640557.1	5.1481326903954	1.12773822185313	1.66300571000894	0.678132501329215	0.497687685016864	1
ENST00000628531.2	0.74596356169792	-1.81309575395453	2.67451663361993	-0.67791530296094	0.497825396599312	1
ENST00000600607.5	0.763590550749792	1.84155366754924	2.71711515902528	0.677760624695004	0.497923480549863	1
ENST00000601752.1	0.763590550749792	1.84155366754924	2.71711515902528	0.677760624695004	0.497923480549863	1
ENST00000659047.1	0.763590550749792	1.84155366754924	2.71711515902528	0.677760624695004	0.497923480549863	1
ENST00000660347.1	0.763590550749792	1.84155366754924	2.71711515902528	0.677760624695004	0.497923480549863	1
ENST00000411575.5	0.763590550749792	1.84155366754924	2.71711515902528	0.677760624695004	0.497923480549863	1
ENST00000553321.1	0.931573629299009	1.5207079384293	2.24606739641135	0.677053565204234	0.498371969147415	1
ENST00000364369.1	0.221953207460369	-2.42210782749582	3.58080376404715	-0.676414566979306	0.498777471151789	1
ENST00000651657.1	0.730344376316325	1.75990772108429	2.60205051776808	0.676354171091903	0.498815806858547	1
ENST00000637833.1	0.730344376316325	1.75990772108429	2.60205051776808	0.676354171091903	0.498815806858547	1
ENST00000501215.1	0.86767679540908	1.98802797831009	2.93970417350082	0.676268039563519	0.498870480724203	1
ENST00000664068.1	0.86767679540908	1.98802797831009	2.93970417350082	0.676268039563519	0.498870480724203	1
ENST00000628587.2	0.86767679540908	1.98802797831009	2.93970417350082	0.676268039563519	0.498870480724203	1
ENST00000366105.2	0.86767679540908	1.98802797831009	2.93970417350082	0.676268039563519	0.498870480724203	1
ENST00000668118.1	1.95135647983931	1.38315798738808	2.04600310294081	0.676029271607659	0.499022060540758	1
ENST00000626667.1	0.808411472341852	1.95409090998941	2.8913653998911	0.675836720624453	0.499144317726461	1
ENST00000606367.1	0.705516563870598	1.74604993627309	2.58510860244162	0.675426144427341	0.499405059686428	1
ENST00000662856.1	0.853760894234163	1.98192098875629	2.93810718723325	0.674557074489385	0.499957212805145	1
ENST00000653950.1	0.853760894234163	1.98192098875629	2.93810718723325	0.674557074489385	0.499957212805145	1
ENST00000663726.1	0.853760894234163	1.98192098875629	2.93810718723325	0.674557074489385	0.499957212805145	1
ENST00000655595.1	0.853760894234163	1.98192098875629	2.93810718723325	0.674557074489385	0.499957212805145	1
ENST00000638173.1	0.853760894234163	1.98192098875629	2.93810718723325	0.674557074489385	0.499957212805145	1
ENST00000502479.1	0.853760894234163	1.98192098875629	2.93810718723325	0.674557074489385	0.499957212805145	1
ENST00000414538.1	0.853760894234163	1.98192098875629	2.93810718723325	0.674557074489385	0.499957212805145	1
ENST00000443652.1	0.853760894234163	1.98192098875629	2.93810718723325	0.674557074489385	0.499957212805145	1
ENST00000660927.1	1.95445438929863	1.36997002859952	2.03105438169113	0.674511741757912	0.499986023297367	1
ENST00000662319.1	0.975374096461661	1.53506813659315	2.27760737891863	0.673982772799925	0.500322266161441	1
ENST00000529787.2	0.71021576406301	1.73888624367478	2.58336334038808	0.673109437023119	0.500877670595413	1
ENST00000409819.2	0.71021576406301	1.73888624367478	2.58336334038808	0.673109437023119	0.500877670595413	1
ENST00000580420.1	0.946733202665397	1.47139414430853	2.18743275110323	0.672658002202096	0.501164892008965	1
ENST00000526470.1	0.744218693939469	1.83207560946377	2.72517104528005	0.672279126345811	0.501406015751099	1
ENST00000603487.1	0.974617341018669	1.52086780622763	2.26226132246867	0.672277685660114	0.501406932747894	1
ENST00000609998.1	1.219647061164	1.44092909520608	2.14411541369581	0.672038961150116	0.501558893222182	1
ENST00000641950.2	0.855309848963822	1.96960998040433	2.93279129763273	0.671582046084951	0.501849811235642	1
ENST00000639429.1	0.855309848963822	1.96960998040433	2.93279129763273	0.671582046084951	0.501849811235642	1
ENST00000661325.1	0.855309848963822	1.96960998040433	2.93279129763273	0.671582046084951	0.501849811235642	1
ENST00000510145.1	0.855309848963822	1.96960998040433	2.93279129763273	0.671582046084951	0.501849811235642	1
ENST00000648508.1	0.855309848963822	1.96960998040433	2.93279129763273	0.671582046084951	0.501849811235642	1
ENST00000432910.5	0.751223604304533	1.82292735822017	2.72673610302023	0.668538241086489	0.503790080022934	1
ENST00000671622.1	0.751223604304533	1.82292735822017	2.72673610302023	0.668538241086489	0.503790080022934	1
ENST00000440371.1	0.751223604304533	1.82292735822017	2.72673610302023	0.668538241086489	0.503790080022934	1
ENST00000594898.1	0.751223604304533	1.82292735822017	2.72673610302023	0.668538241086489	0.503790080022934	1
ENST00000649589.1	0.596011743121905	-2.29981891277729	3.44074414373267	-0.668407419065559	0.503873560973198	1
ENST00000562231.6	0.596011743121905	-2.29981891277729	3.44074414373267	-0.668407419065559	0.503873560973198	1
ENST00000590376.1	0.596011743121905	-2.29981891277729	3.44074414373267	-0.668407419065559	0.503873560973198	1
ENST00000561808.1	0.596011743121905	-2.29981891277729	3.44074414373267	-0.668407419065559	0.503873560973198	1
ENST00000664099.1	0.596011743121905	-2.29981891277729	3.44074414373267	-0.668407419065559	0.503873560973198	1
ENST00000410769.1	0.596011743121905	-2.29981891277729	3.44074414373267	-0.668407419065559	0.503873560973198	1
ENST00000449175.1	0.596011743121905	-2.29981891277729	3.44074414373267	-0.668407419065559	0.503873560973198	1
ENST00000659999.1	0.596011743121905	-2.29981891277729	3.44074414373267	-0.668407419065559	0.503873560973198	1
ENST00000555106.1	0.596011743121905	-2.29981891277729	3.44074414373267	-0.668407419065559	0.503873560973198	1
ENST00000658191.1	0.596011743121905	-2.29981891277729	3.44074414373267	-0.668407419065559	0.503873560973198	1
ENST00000584090.5	0.596011743121905	-2.29981891277729	3.44074414373267	-0.668407419065559	0.503873560973198	1
ENST00000616428.1	0.596011743121905	-2.29981891277729	3.44074414373267	-0.668407419065559	0.503873560973198	1
ENST00000575331.1	0.596011743121905	-2.29981891277729	3.44074414373267	-0.668407419065559	0.503873560973198	1
ENST00000504578.2	0.596011743121905	-2.29981891277729	3.44074414373267	-0.668407419065559	0.503873560973198	1
ENST00000498872.2	0.596011743121905	-2.29981891277729	3.44074414373267	-0.668407419065559	0.503873560973198	1
ENST00000661983.1	0.596011743121905	-2.29981891277729	3.44074414373267	-0.668407419065559	0.503873560973198	1
ENST00000555889.1	0.596011743121905	-2.29981891277729	3.44074414373267	-0.668407419065559	0.503873560973198	1
ENST00000579697.1	0.596011743121905	-2.29981891277729	3.44074414373267	-0.668407419065559	0.503873560973198	1
ENST00000412098.2	0.596011743121905	-2.29981891277729	3.44074414373267	-0.668407419065559	0.503873560973198	1
ENST00000646774.1	0.596011743121905	-2.29981891277729	3.44074414373267	-0.668407419065559	0.503873560973198	1
ENST00000658512.1	0.596011743121905	-2.29981891277729	3.44074414373267	-0.668407419065559	0.503873560973198	1
ENST00000383019.2	0.596011743121905	-2.29981891277729	3.44074414373267	-0.668407419065559	0.503873560973198	1
ENST00000659410.1	0.596011743121905	-2.29981891277729	3.44074414373267	-0.668407419065559	0.503873560973198	1
ENST00000430756.2	0.596011743121905	-2.29981891277729	3.44074414373267	-0.668407419065559	0.503873560973198	1
ENST00000656742.1	0.596011743121905	-2.29981891277729	3.44074414373267	-0.668407419065559	0.503873560973198	1
ENST00000666021.1	0.596011743121905	-2.29981891277729	3.44074414373267	-0.668407419065559	0.503873560973198	1
ENST00000663471.1	0.596011743121905	-2.29981891277729	3.44074414373267	-0.668407419065559	0.503873560973198	1
ENST00000585890.2	0.596011743121905	-2.29981891277729	3.44074414373267	-0.668407419065559	0.503873560973198	1
ENST00000627339.2	0.596011743121905	-2.29981891277729	3.44074414373267	-0.668407419065559	0.503873560973198	1
ENST00000645056.1	0.596011743121905	-2.29981891277729	3.44074414373267	-0.668407419065559	0.503873560973198	1
ENST00000665568.1	0.596011743121905	-2.29981891277729	3.44074414373267	-0.668407419065559	0.503873560973198	1
ENST00000426200.1	0.596011743121905	-2.29981891277729	3.44074414373267	-0.668407419065559	0.503873560973198	1
ENST00000657554.1	0.596011743121905	-2.29981891277729	3.44074414373267	-0.668407419065559	0.503873560973198	1
ENST00000436078.5	0.596011743121905	-2.29981891277729	3.44074414373267	-0.668407419065559	0.503873560973198	1
ENST00000617372.1	0.596011743121905	-2.29981891277729	3.44074414373267	-0.668407419065559	0.503873560973198	1
ENST00000664197.1	0.596011743121905	-2.29981891277729	3.44074414373267	-0.668407419065559	0.503873560973198	1
ENST00000588654.2	0.596011743121905	-2.29981891277729	3.44074414373267	-0.668407419065559	0.503873560973198	1
ENST00000438401.1	0.596011743121905	-2.29981891277729	3.44074414373267	-0.668407419065559	0.503873560973198	1
ENST00000574377.5	0.596011743121905	-2.29981891277729	3.44074414373267	-0.668407419065559	0.503873560973198	1
ENST00000512647.2	0.596011743121905	-2.29981891277729	3.44074414373267	-0.668407419065559	0.503873560973198	1
ENST00000590024.1	0.596011743121905	-2.29981891277729	3.44074414373267	-0.668407419065559	0.503873560973198	1
ENST00000670109.1	0.596011743121905	-2.29981891277729	3.44074414373267	-0.668407419065559	0.503873560973198	1
ENST00000575034.5	0.596011743121905	-2.29981891277729	3.44074414373267	-0.668407419065559	0.503873560973198	1
ENST00000458733.5	0.596011743121905	-2.29981891277729	3.44074414373267	-0.668407419065559	0.503873560973198	1
ENST00000410567.1	0.596011743121905	-2.29981891277729	3.44074414373267	-0.668407419065559	0.503873560973198	1
ENST00000663825.1	0.596011743121905	-2.29981891277729	3.44074414373267	-0.668407419065559	0.503873560973198	1
ENST00000651170.1	0.596011743121905	-2.29981891277729	3.44074414373267	-0.668407419065559	0.503873560973198	1
ENST00000495917.1	0.596011743121905	-2.29981891277729	3.44074414373267	-0.668407419065559	0.503873560973198	1
ENST00000658077.1	0.596011743121905	-2.29981891277729	3.44074414373267	-0.668407419065559	0.503873560973198	1
ENST00000441598.2	0.596011743121905	-2.29981891277729	3.44074414373267	-0.668407419065559	0.503873560973198	1
ENST00000644460.1	0.596011743121905	-2.29981891277729	3.44074414373267	-0.668407419065559	0.503873560973198	1
ENST00000608253.2	0.596011743121905	-2.29981891277729	3.44074414373267	-0.668407419065559	0.503873560973198	1
ENST00000572574.5	0.596011743121905	-2.29981891277729	3.44074414373267	-0.668407419065559	0.503873560973198	1
ENST00000627996.2	0.596011743121905	-2.29981891277729	3.44074414373267	-0.668407419065559	0.503873560973198	1
ENST00000588445.1	0.596011743121905	-2.29981891277729	3.44074414373267	-0.668407419065559	0.503873560973198	1
ENST00000417844.1	0.596011743121905	-2.29981891277729	3.44074414373267	-0.668407419065559	0.503873560973198	1
ENST00000639766.1	0.596011743121905	-2.29981891277729	3.44074414373267	-0.668407419065559	0.503873560973198	1
ENST00000656903.1	0.596011743121905	-2.29981891277729	3.44074414373267	-0.668407419065559	0.503873560973198	1
ENST00000421534.1	0.596011743121905	-2.29981891277729	3.44074414373267	-0.668407419065559	0.503873560973198	1
ENST00000663965.1	0.596011743121905	-2.29981891277729	3.44074414373267	-0.668407419065559	0.503873560973198	1
ENST00000652830.1	0.596011743121905	-2.29981891277729	3.44074414373267	-0.668407419065559	0.503873560973198	1
ENST00000543290.1	0.596011743121905	-2.29981891277729	3.44074414373267	-0.668407419065559	0.503873560973198	1
ENST00000620144.1	0.596011743121905	-2.29981891277729	3.44074414373267	-0.668407419065559	0.503873560973198	1
ENST00000661375.1	0.596011743121905	-2.29981891277729	3.44074414373267	-0.668407419065559	0.503873560973198	1
ENST00000453810.1	0.596011743121905	-2.29981891277729	3.44074414373267	-0.668407419065559	0.503873560973198	1
ENST00000662551.1	0.596011743121905	-2.29981891277729	3.44074414373267	-0.668407419065559	0.503873560973198	1
ENST00000657504.1	0.596011743121905	-2.29981891277729	3.44074414373267	-0.668407419065559	0.503873560973198	1
ENST00000581750.2	0.596011743121905	-2.29981891277729	3.44074414373267	-0.668407419065559	0.503873560973198	1
ENST00000657692.1	0.596011743121905	-2.29981891277729	3.44074414373267	-0.668407419065559	0.503873560973198	1
ENST00000657538.1	0.596011743121905	-2.29981891277729	3.44074414373267	-0.668407419065559	0.503873560973198	1
ENST00000415305.6	0.596011743121905	-2.29981891277729	3.44074414373267	-0.668407419065559	0.503873560973198	1
ENST00000452962.1	0.596011743121905	-2.29981891277729	3.44074414373267	-0.668407419065559	0.503873560973198	1
ENST00000518848.5	0.596011743121905	-2.29981891277729	3.44074414373267	-0.668407419065559	0.503873560973198	1
ENST00000459441.1	0.596011743121905	-2.29981891277729	3.44074414373267	-0.668407419065559	0.503873560973198	1
ENST00000585346.5	0.596011743121905	-2.29981891277729	3.44074414373267	-0.668407419065559	0.503873560973198	1
ENST00000508752.1	0.596011743121905	-2.29981891277729	3.44074414373267	-0.668407419065559	0.503873560973198	1
ENST00000531977.1	0.596011743121905	-2.29981891277729	3.44074414373267	-0.668407419065559	0.503873560973198	1
ENST00000660823.1	0.596011743121905	-2.29981891277729	3.44074414373267	-0.668407419065559	0.503873560973198	1
ENST00000377680.3	0.596011743121905	-2.29981891277729	3.44074414373267	-0.668407419065559	0.503873560973198	1
ENST00000604692.1	0.596011743121905	-2.29981891277729	3.44074414373267	-0.668407419065559	0.503873560973198	1
ENST00000657793.1	0.596011743121905	-2.29981891277729	3.44074414373267	-0.668407419065559	0.503873560973198	1
ENST00000632155.1	0.596011743121905	-2.29981891277729	3.44074414373267	-0.668407419065559	0.503873560973198	1
ENST00000653431.1	0.596011743121905	-2.29981891277729	3.44074414373267	-0.668407419065559	0.503873560973198	1
ENST00000667995.1	0.596011743121905	-2.29981891277729	3.44074414373267	-0.668407419065559	0.503873560973198	1
ENST00000653193.1	0.596011743121905	-2.29981891277729	3.44074414373267	-0.668407419065559	0.503873560973198	1
[truncated: 15,873 more rows]

## Sheet: DlncRNA
Column1	Column2	Column3	Column4	Column5	Column6	Column7
	baseMean	log2FoldChange	lfcSE	stat	pvalue	padj
ENST00000660195.1	28.6320024979998	7.20391686586336	1.96906731567095	3.65854270625007	0.000253653477606318	1
ENST00000657404.1	179.398729551993	6.96305848269048	1.67509657498525	4.15681017242351	3.22721923219674e-05	1
ENST00000323223.2	23.7694157998592	6.94527598956392	1.89268925029923	3.66952788920098	0.000242998827475884	1
ENST00000654804.1	176.191322042304	6.67775407715953	1.56902640650013	4.25598578168925	2.08129933770451e-05	1
ENST00000665051.1	13.8447508020318	6.15116715862736	1.9580944696236	3.14140469423305	0.0016813952208285	1
ENST00000655398.1	27.8924546202744	5.91017779655704	1.91619458176797	3.08433071087386	0.00204010678225963	1
ENST00000670374.1	11.5148829201929	5.88164720679933	1.98377632471065	2.96487418139603	0.0030280674524965	1
ENST00000654667.1	28.7636579640528	5.87651417925345	1.78168253342128	3.29829476857983	0.000972739599718113	1
ENST00000623027.1	21.9580793893178	5.77461796194408	1.65038000026384	3.49896263952599	0.000467072021675022	1
ENST00000649216.1	15.402049025307	5.67504899756009	1.77026825631646	3.20575651589021	0.0013470792054446	1
ENST00000527474.5	14.0907486406031	5.54651339586099	1.73870528323644	3.19002504296569	0.00142260465620964	1
ENST00000607654.1	22.940840151057	5.52956544257036	1.65418898296028	3.34276524600885	0.00082948039276375	1
ENST00000670300.1	56.1701426013733	5.44217059550158	1.52165408114562	3.57648342217457	0.000348247390228424	1
ENST00000638446.1	18.9051959839586	5.40448161942859	1.76173976527973	3.06769576638947	0.00215716113014373	1
ENST00000562900.1	12.6085829315188	5.38092111072005	1.7932612217526	3.00063428877424	0.00269417926594535	1
ENST00000511014.7	25.9683760835533	5.26629011612582	1.65729525490217	3.17764146162156	0.00148478237567035	1
ENST00000660994.1	7.46036972986385	5.26528974108095	1.84358028346905	2.85601326304775	0.00428997213164018	1
ENST00000653456.1	25.8617879430724	5.26319446621686	1.66021734457163	3.17018400236921	0.00152342433480895	1
ENST00000665939.1	15.2101952652088	5.24548207388368	1.79147187124863	2.9280292691549	0.00341117931637792	1
ENST00000532619.1	11.4070818143833	5.22914046314185	1.98302124256201	2.63695635271458	0.00836535945232965	1
ENST00000432988.1	11.3512550619653	5.22713933120337	1.81123161460054	2.88595853178954	0.00390223569055988	1
ENST00000655314.1	20.202969055957	5.10672218771901	1.68208625414261	3.0359454963396	0.00239782704594289	1
ENST00000421331.1	10.3114091347485	5.09045319895286	1.75494911468419	2.90062723549048	0.00372416610938389	1
ENST00000653387.1	30.5486269534199	5.01520092806737	1.61921532955837	3.09730326567205	0.00195289974515415	1
ENST00000441459.1	6.28126294593467	4.99472977109844	1.96512973251135	2.54167940592675	0.0110321312428837	1
ENST00000665532.1	24.3284558045236	4.99076229371885	1.65779880553076	3.01047526217817	0.00260839194532129	1
ENST00000553679.1	6.1021659311574	4.95605085122949	1.93781865253785	2.55754110155707	0.0105415099723988	1
ENST00000341011.11	9.39960969747885	4.95310597772401	1.79145906239125	2.76484463513922	0.00569499131158282	1
ENST00000668840.1	9.2024738700864	4.92280698580344	1.69209411730264	2.90929856410757	0.00362240738851992	1
ENST00000507794.2	5.79664840855818	4.89089769784804	1.86898578013883	2.61687261070801	0.008873945224146	1
ENST00000661848.1	13.2704075617814	4.83528140627415	1.8731607190018	2.58134892389311	0.00984150559889188	1
ENST00000491608.2	5.59370361973227	4.82551807196154	1.98760590006477	2.4278042602934	0.0151905392243897	1
ENST00000644500.1	24.1162823088236	4.74211472810646	1.77026481616308	2.6787600842594	0.00738953192089085	1
ENST00000668311.1	5.10961758265603	4.69881634730338	1.92152779851292	2.44535434300759	0.0144709888053068	1
ENST00000432442.1	5.04944924858716	4.69761958005805	1.79741727596076	2.61353868291216	0.00896099390135223	1
ENST00000650098.1	5.09445800928964	4.69034908295628	1.99137972928192	2.3553263167179	0.0185064461478941	1
ENST00000563225.1	5.09413583459169	4.68884828389868	1.95031925733128	2.40414397092846	0.0162103877271598	1
ENST00000654316.1	5.06679598637101	4.67707814433899	2.11051333773627	2.21608556587262	0.0266856425960441	1
ENST00000418574.3	14.7529214433029	4.66912862675099	1.82206901642634	2.56254213460512	0.010390897870281	1
ENST00000565735.1	4.93956134972196	4.63811067387002	2.0022264149344	2.31647661786641	0.0205322596611517	1
ENST00000668224.1	7.6039714966835	4.63544531002295	1.8881782533762	2.45498289249673	0.0140891293144515	1
ENST00000429124.6	7.56451261117164	4.62760998626423	1.86355142903479	2.4832209694696	0.0130200293887389	1
ENST00000666972.1	17.4116070102146	4.62599855208242	1.57412080591433	2.93878242044797	0.00329504301704918	1
ENST00000451317.2	4.89319147340024	4.62183816178216	2.0171908061614	2.29122507779879	0.0219503992614518	1
ENST00000664704.1	18.3940986484046	4.61198952229267	1.73792589679051	2.65373197488442	0.00796070311657143	1
ENST00000519751.6	20.0143432319471	4.61124121451515	1.6289672929751	2.83077581385523	0.00464352557469349	1
ENST00000660224.1	7.14767567840533	4.54446282112754	1.87116971774366	2.42867484335278	0.0151541163020213	1
ENST00000524304.1	4.63052982341027	4.54277858382097	2.02034341618702	2.24851802293817	0.0245431771658871	1
ENST00000668236.1	113.743552931924	4.54230354091861	1.41737968069819	3.20471896329225	0.0013519441461488	1
ENST00000521128.1	7.0165390782312	4.51718485556467	1.75919161877222	2.56776169654407	0.0102357495500399	1
ENST00000655523.1	9.17966160356388	4.50394666660806	1.81399251217985	2.48289154247706	0.0130320759499736	1
ENST00000450840.1	4.45268268572459	4.49579748790727	1.91156527186943	2.35189326468072	0.0186781337063653	1
ENST00000438816.2	13.4188844479327	4.47695764565696	1.78452409696712	2.50876838999582	0.0121152892365752	1
ENST00000568394.1	17.6779297118802	4.42730234310656	1.59238326183659	2.7802994726284	0.00543087894601861	1
ENST00000624914.3	45.3335664313132	4.42611761670197	1.60793222792333	2.75267672345765	0.00591102335846802	1
ENST00000399869.1	6.57913895246654	4.42545804563115	1.84719951510091	2.3957661364963	0.016585668763846	1
ENST00000658000.1	4.20635271809038	4.42003669356429	2.02921631318172	2.17819887650808	0.0293912336892625	1
ENST00000614356.1	6.55214093295514	4.41726704095182	1.87295285777852	2.35845073334685	0.0183513955337691	1
ENST00000504032.1	4.16949942628803	4.40992724979537	1.87183437392739	2.35593881126495	0.018475960793948	1
ENST00000649291.1	6.49442456461757	4.40701718235346	1.86387749606455	2.36443499728849	0.0180575959345862	1
ENST00000443364.6	6.39322486643462	4.38050009110554	2.02145714675415	2.16700121401995	0.0302347615521993	1
ENST00000593321.5	6.24599595311978	4.34462971457498	1.90129315507026	2.28509196648027	0.0223074357662387	1
ENST00000546936.2	6.17682842075949	4.33342641325944	1.67094544562533	2.59339790213062	0.00950327508868315	1
ENST00000529733.5	14.3320662588185	4.31110904620687	1.75109562258009	2.46194953069143	0.0138184109991753	1
ENST00000457356.9	18.07139043398	4.28827077284366	1.65226909591042	2.59538278810497	0.00944856239707982	1
ENST00000412856.6	21.9186735783824	4.28744394680248	1.55202997339166	2.76247496524381	0.00573649608300326	1
ENST00000646756.1	5.96755347742741	4.27751763504373	1.86104136277015	2.29845382301265	0.0215359731778468	1
ENST00000634594.1	3.86042748394402	4.26777295888123	2.0678758444352	2.06384390550628	0.0390325186993206	1
ENST00000670461.1	3.84806053749876	4.26123895452497	2.09742355149024	2.03165400307311	0.0421886955194225	1
ENST00000657836.1	21.3107916113725	4.25970390189875	1.63392726029564	2.60703398823765	0.009133029422261	1
ENST00000653636.1	3.77344780195472	4.25919852118263	1.97769543598642	2.15361700476305	0.0312702196045286	1
ENST00000659607.1	3.68337137802556	4.22598648166286	1.97024611675648	2.14490283509346	0.0319606165217943	1
ENST00000630223.2	7.62674967861693	4.22501096995704	1.77310350740394	2.38283380091161	0.0171799486387541	1
ENST00000663064.1	3.68771295967635	4.22097582534986	1.96678013612191	2.14613507012165	0.031862204006605	1
ENST00000661541.1	3.74986482921992	4.21897683913656	2.11183986028384	1.99777308804538	0.045741266247555	1
ENST00000671558.1	3.6936034960568	4.21422537651518	1.96416770232411	2.14555273031355	0.0319086801816336	1
ENST00000599109.5	5.70817757600717	4.20970446089714	1.90285184311254	2.2123133107469	0.0269450240214131	1
ENST00000657662.1	5.64810316149351	4.19592363921262	1.84046294078417	2.27981968353291	0.0226183850956475	1
ENST00000671513.1	3.62352018127397	4.19434327677111	1.96398395565167	2.1356301128129	0.0327095749411518	1
ENST00000660334.1	7.37962831759486	4.17610456635763	1.7097027638614	2.44259098986646	0.0145822531840691	1
ENST00000435944.5	3.62259364639977	4.17474182102259	2.07029075242562	2.01650025057172	0.0437476920456033	1
ENST00000596250.7	3.56788126796631	4.16705271317222	1.94771992501794	2.13945170434801	0.032399103320492	1
ENST00000622745.1	3.55170124017051	4.15547139509488	1.96382818631066	2.11600557730131	0.0343443332264517	1
ENST00000655136.1	5.48367259843403	4.15208544487894	1.84337539614794	2.25243618503071	0.0242947212029068	1
ENST00000658434.1	3.51831956263006	4.14964125523012	1.96399027430489	2.11286242580747	0.034612544697024	1
ENST00000617323.4	10.3811665822471	4.12565924124125	1.65500355231051	2.49284011232575	0.0126725896936084	1
ENST00000669472.1	8.55414289609273	4.12260557039355	2.03850757325251	2.02236460854339	0.0431386984955076	1
ENST00000653425.1	10.2810675112993	4.10752105736947	1.68693379883364	2.43490352745878	0.0148957605188096	1
ENST00000505663.1	39.1348718704594	4.09647187732724	1.50569843419744	2.72064563812257	0.00651545643190299	1
ENST00000665930.1	3.36033119850319	4.07349979118464	1.98658406313723	2.05050461582368	0.0403152138251606	1
ENST00000657285.1	3.32863397879938	4.06162157494478	1.89816396606471	2.1397632910319	0.0323739012508907	1
ENST00000661253.1	3.31471807762446	4.05752362877381	1.91980124764074	2.11351234080097	0.0345569398805367	1
ENST00000667034.1	7.61165594109699	4.05057431947086	1.75000853871702	2.31460260327669	0.0206346902809779	1
ENST00000510391.1	3.30544904063852	4.04908438637807	1.90921431083714	2.12081187711329	0.0339376367969265	1
ENST00000662971.1	3.24151996122256	4.02476159182935	1.96359032283049	2.0496951655515	0.0403941870836348	1
ENST00000660031.1	6.6591230621165	4.02155408294572	1.7578398630723	2.2877818209885	0.0221502300138118	1
ENST00000661389.1	5.01972137851123	4.01887259166398	1.73865209089979	2.31148750960529	0.0208059422870773	1
ENST00000566747.1	36.7091918110861	4.01544183379162	1.40614831941952	2.85563178388554	0.00429512938310912	1
ENST00000506978.5	24.2159224304697	4.01093014755946	1.50515486104511	2.66479566413151	0.00770351150713915	1
ENST00000561598.1	3.22658360561823	4.00683329708661	2.005338089586	1.99808367371799	0.0457075894354191	1
ENST00000598322.1	6.53313603271218	4.00583010811204	1.81938426205116	2.20175044473337	0.0276829412867017	1
ENST00000546949.5	25.8933513494572	4.00395974452352	1.537433668331	2.604313816589	0.00920584227242439	1
ENST00000661889.1	3.22122156953803	4.00044655936264	2.03273161249208	1.96801512544895	0.0490662974052289	1
ENST00000655258.1	3.14808192884766	3.97973767712353	1.94517205901606	2.04595663333589	0.0407606375678036	1
ENST00000565959.1	4.80778704151813	3.97707782941569	1.94978723692147	2.0397496476052	0.041375267242839	1
ENST00000662451.1	4.87445137447111	3.97373848756975	1.78408671580993	2.22732362298084	0.0259256528355981	1
ENST00000664911.1	63.244135294079	3.96710065839108	1.53922177318958	2.57734182785789	0.00995634368881418	1
ENST00000657862.1	6.37221443598449	3.96189344135673	1.8249103342939	2.17100718150608	0.0299306295212695	1
ENST00000655695.1	3.09616217733533	3.95997903594198	1.87586621522683	2.1110135700499	0.0347711454891928	1
ENST00000617518.2	4.76145371136751	3.94383636219948	1.97432025355578	1.99756668407599	0.0457636581955742	1
ENST00000660877.1	4.74868756282885	3.94159387951404	1.84198145783938	2.13986620915146	0.0323655806141521	1
ENST00000668247.1	9.18368990944511	3.93455507638965	1.68755920763739	2.33150639016577	0.0197266735130576	1
ENST00000430895.1	2.93324519035385	3.89175959224109	1.8624326520878	2.0896109117709	0.0366527655359717	1
ENST00000671517.1	4.58248599479709	3.88209102767398	1.85096920800569	2.0973287998976	0.0359644791080922	1
ENST00000656814.1	2.95004763800511	3.87598963949795	1.96997748713888	1.9675299158506	0.0491221505196579	1
ENST00000666993.1	11.2105661684467	3.86906450750271	1.65582025264044	2.33664523750868	0.0194576381936058	1
ENST00000419895.4	8.56899467016758	3.85155417395438	1.62132144464055	2.37556481269405	0.0175221148530932	1
ENST00000665278.1	4.45060953133974	3.84092872498031	1.76836434801619	2.17202338946111	0.0298538987531345	1
ENST00000669736.1	5.84273856098361	3.83608193665797	1.93274299656621	1.98478635983848	0.0471682457063227	1
ENST00000438867.1	5.82336670417329	3.83155057782565	1.92242777695379	1.99307907623816	0.0462527887880899	1
ENST00000659507.1	10.8243536649514	3.81501060885556	1.64682815781386	2.3165808713885	0.0205265743743079	1
ENST00000509405.6	20.9385688911675	3.79992225998848	1.59588295468195	2.38107829201408	0.0172620427270586	1
ENST00000611240.4	4.29590574826315	3.79608088376348	1.90929223863774	1.98821364636769	0.0467880663674258	1
ENST00000670000.1	2.7589474350323	3.79319270996559	1.91135479295424	1.98455709214653	0.0471937701866676	1
ENST00000670426.1	19.6082403826177	3.79102551964621	1.52409507966775	2.48739436943307	0.0128682661570931	1
ENST00000648650.1	44.5224186641198	3.79043369091383	1.40557908645132	2.69670609605011	0.00700290478056109	1
ENST00000512290.2	23.3639597929549	3.79003021498504	1.58805261633488	2.38658982454384	0.0170054525513446	1
ENST00000522519.5	15.4294721133428	3.77620058682392	1.66586321646056	2.26681311497301	0.0234016446147731	1
ENST00000663802.1	15.2966851928285	3.76490901351759	1.67642908313705	2.24579080104745	0.0247174108088793	1
ENST00000658653.1	4.19791519806716	3.76007647393135	1.82264894274873	2.06297350287367	0.0391151457329484	1
ENST00000657121.1	4.19850223927098	3.75623588639563	1.8763912837279	2.00184040448801	0.0453018988701205	1
ENST00000656868.1	12.5410799473081	3.75089033005781	1.81398831019179	2.06775882125792	0.0386627076541872	1
ENST00000669536.1	4.10106328643513	3.71753103962877	1.76732423850497	2.10347991536264	0.0354238391670475	1
ENST00000669380.1	22.7514014852117	3.71741744699406	1.44755209775848	2.56807161051436	0.0102266027376695	1
ENST00000658859.1	4.07011668246621	3.70733381924943	1.8441546456256	2.01031612399934	0.0443977414111371	1
ENST00000670333.1	23.4704883944857	3.70598526309668	1.53981233445223	2.40677722874264	0.0160939837441834	1
ENST00000623760.1	8.08238652255504	3.69994373842525	1.83857502917018	2.01239747071686	0.0441780549095123	1
ENST00000501122.2	2.50519726867867	3.67116697636623	1.84442328014703	1.9904145734235	0.0465452858365943	1
ENST00000668021.1	10.6268568724045	3.65946728851308	1.71238413873377	2.13705979034534	0.0325931288684181	1
ENST00000642667.1	58.0413255953953	3.56550676732091	1.42593841616417	2.50046336286545	0.0124030961299554	1
ENST00000654629.1	13.4296260855037	3.56539188667491	1.69039639802593	2.10920461664414	0.0349269236039318	1
ENST00000534336.1	11.1002579041188	3.55601876893927	1.67190597790547	2.12692508785344	0.0334263079842723	1
ENST00000616576.1	18.7607203152597	3.54151053505562	1.67583379889711	2.11328267599468	0.0345765806017264	1
ENST00000584683.1	12.1052636200334	3.53387649272375	1.60237404864099	2.20540047794765	0.0274260045414541	1
ENST00000667754.1	7.4667341921415	3.53358454934008	1.75435345960768	2.01418051190795	0.0439905849736897	1
ENST00000661416.1	16.4669273097601	3.53291018909844	1.64345717400374	2.14968192964327	0.0315803827780326	1
ENST00000563775.1	4.76106384729984	3.52156521316113	1.68228185264044	2.09332651816569	0.036320016996474	1
ENST00000629295.1	8.30741625096361	3.51930532571479	1.52124224078847	2.31344175921036	0.0206983633838888	1
ENST00000525043.4	6.99863465026998	3.51706740547648	1.71691980780554	2.04847505951473	0.0405134734444631	1
ENST00000569070.1	7.38270076505156	3.51434986057866	1.75310046760684	2.00464829341817	0.0450006598953315	1
ENST00000658059.1	8.36469189884804	3.51350202529218	1.66130213838823	2.1149085070708	0.0344377459957098	1
ENST00000623199.1	4.66916856475448	3.49530650135928	1.76148445285426	1.98429597019468	0.047222855166197	1
ENST00000654233.1	9.25725811553998	3.46037938406542	1.53389728637353	2.25593943923488	0.0240744241279076	1
ENST00000665062.1	24.0193740172623	3.41370340340701	1.44105558905494	2.36889085288219	0.0178415177890464	1
ENST00000654577.1	19.7818337653905	3.41368370707655	1.41070180721296	2.41984783008166	0.0155270031267807	1
ENST00000644133.1	4.39969604840999	3.40691185064859	1.72515228843	1.9748470169837	0.0482855115758967	1
ENST00000620495.1	63.5201847886811	3.35144945532868	1.42009827277501	2.36001234532849	0.0182743269077833	1
ENST00000659257.1	13.5098950869449	3.33153067090791	1.57601875735206	2.11389024106882	0.0345246429429731	1
ENST00000561320.5	7.31099014050004	3.31686220158661	1.56580268725903	2.11831428606937	0.0341484595379736	1
ENST00000509265.2	34.2655536074712	3.31542117070551	1.26260779316166	2.62585197767825	0.00864323951782307	1
ENST00000623789.1	14.3386223206755	3.21331885112755	1.44610406734751	2.2220522877178	0.0262797721669103	1
ENST00000668983.1	8.74529624100082	3.20093056358238	1.50736653314469	2.12352503070674	0.0337098802746708	1
ENST00000671823.1	9.30391594314279	3.17692831296313	1.58128730081473	2.00907723177583	0.044528943836759	1
ENST00000440007.6	8.03926244316862	3.09119346324571	1.52150553329724	2.03166757898463	0.0421873202043166	1
ENST00000654625.1	14.1913711775506	2.98991552337779	1.45453775641851	2.0555778013902	0.039823229326571	1
ENST00000540866.2	23.3136920488093	2.95732455417417	1.49791722734006	1.97429103571074	0.0483486596200418	1
ENST00000664240.1	24.1681391624839	2.82919412926224	1.40673674819952	2.01117524859097	0.0443069491921845	1
ENST00000472323.1	15.5732044892887	2.79913658263929	1.4240079309342	1.96567485463579	0.0493361812409361	1
ENST00000626826.1	158.26818806326	2.78144401653104	1.18096266979556	2.35523449442525	0.0185110201605475	1
ENST00000528381.1	13.6786835695876	6.1507031736405	1.83232609767804	3.35677321926201	0.000788577645954816	1
ENST00000670843.1	11.7803252771329	5.9414237639001	1.78468895824274	3.32910882675613	0.000871243542303746	1
ENST00000658286.1	22.8416348650377	5.8333600641847	1.63846802888453	3.56025260264373	0.000370498223360721	1
ENST00000652217.1	23.2928270085719	5.3329102399018	1.76643922216063	3.01901711250435	0.00253596206832597	1
ENST00000452051.1	11.4997326848522	5.2520949158026	1.75857260879487	2.98656699731141	0.00282129011266427	1
ENST00000534909.2	10.2644950334862	5.0765827316478	1.87093309307837	2.71339619274945	0.00665974302334052	1
ENST00000569740.6	15.7961830888398	4.9922527048364	1.72435613634017	2.89514016253749	0.00378989267518382	1
ENST00000659508.1	32.4440255829425	4.9921487825657	1.45572386204337	3.42932400349496	0.000605086720562164	1
ENST00000452354.5	54.5380766019544	4.9747829663249	1.4970153379935	3.32313426594064	0.000890120598260345	1
ENST00000653074.1	23.0137382180077	4.9372921459616	1.78423988193723	2.76716835888735	0.00565455450538554	1
ENST00000667900.1	8.45293927117004	4.7949565226531	1.76463577342728	2.7172499814737	0.00658268683418787	1
ENST00000567749.1	4.10464381199787	4.3707683869402	2.00201175907647	2.18318816916262	0.029021955652179	1
ENST00000661275.1	25.7349490289619	4.3189984950615	1.61581631438787	2.67295140951568	0.00751871402172153	1
ENST00000617568.2	3.89711726640731	4.3008604066819	1.97843052825329	2.17387486963165	0.0297145338202067	1
ENST00000668537.1	11.6819126742217	4.2824899870328	1.73223202774673	2.47223808267962	0.0134270062240555	1
ENST00000488425.1	5.28752756189032	4.0946415934162	2.01841603596413	2.02864103359163	0.0424948659057634	1
ENST00000665516.1	17.081079434738	3.9151934568294	1.55660312293788	2.51521624178679	0.0118959394955366	1
ENST00000521908.1	12.3297797239635	3.8390085376279	1.71940668906021	2.23275189171575	0.0255653103765403	1
ENST00000437235.7	19.0384514485196	3.6503090976703	1.53886988403796	2.37207130734925	0.0176886765547419	1
ENST00000643286.1	52.1112550690519	3.5884458459116	1.27255431667551	2.8198763690388	0.00480421550038841	1
ENST00000657574.1	4.8761913014368	3.5493395292341	1.7307518066307	2.05075015125576	0.0402912842874007	1
ENST00000561161.2	7.7235359356486	3.4928018362185	1.75701343359473	1.98791982430804	0.046820557861384	1
ENST00000509783.6	26.0155239680814	3.4113424230931	1.42573310467514	2.39269356368799	0.0167252033861833	1
ENST00000555332.6	13.2177392125793	3.1857801547216	1.51301895858979	2.10557847714672	0.035240983848339	1
ENST00000453837.1	19.8758815845594	2.9947290964914	1.40818947871636	2.12665208890871	0.0334490011029864	1
ENST00000658299.1	9.80727151281443	5.013649326016	1.79983905133179	2.78560981455878	0.00534271396847775	1
ENST00000662830.1	9.44483412180936	4.542491255441	1.77198576576761	2.56350324206653	0.0103621733122774	1
ENST00000604634.1	5.93572608842591	4.278155286558	1.8324029045055	2.33472413519914	0.0195578365991001	1
ENST00000553312.1	11.1198354132806	4.46680743431	1.67931062780976	2.65990541615033	0.0078162597966411	1
ENST00000362252.3	7.72882015339024	-2.7995204297629	1.41105292560467	-1.98399392323519	0.0472565173671364	1
ENST00000362761.1	155.373113984309	-3.6619014179731	1.19792679824861	-3.05686576452489	0.00223664414563088	1
ENST00000582203.1	5.32192724127302	-4.9909326994519	1.64667240189286	-3.03092023265513	0.00243809649170413	1
ENST00000515329.1	30.1848277312305	-2.49239513312022	1.24931578779532	-1.995008113616	0.0460419949533891	1
ENST00000459254.1	28.837119920604	-2.69740253558327	1.31660572838855	-2.0487549745699	0.0404860805652594	1
ENST00000385277.1	11.0477722674279	-2.88050766232731	1.29215683252132	-2.22922449491422	0.0257989715239503	1
ENST00000612986.1	28.3411332203298	-3.09393215238197	1.37724468674484	-2.24646512138273	0.0246742311904705	1
ENST00000390981.1	70.0062694579142	-3.38358742890913	1.21202904600407	-2.79167189933645	0.00524364966675566	1
ENST00000660072.1	2.74804782414303	-4.16151249296665	1.96800508765134	-2.1145842147863	0.0344654002007886	1
ENST00000576738.1	2.42885324783916	-4.30290766166311	1.97195145703702	-2.18205557054051	0.0291054316944902	1
ENST00000634197.1	9.53618788995048	-7.15134291221405	3.4515926832557	-2.07189653255047	0.0382750914172158	1
ENST00000562459.1	14.3042818349257	-7.74079559601457	3.44842296384268	-2.24473496354078	0.024785152086369	1

## Sheet: Summary
		circ-miRNA	tRNA	lncRNA			circ-miRNA	tRNA	lncRNA
	up	11	0	198		up	11,00	0,00	198,00
	down	20	4	12		down	-20,00	-4,00	-12,00
	total	31	4	210		total	31,00	4,00	210,00

## Sheet: reads_samples
	ID	short	gender	COVID-19	Sampling DAI	SARS-CoV2 PCR	COVID symptoms	colorcode	reads after trim	unique (rows)
[truncated: 12 more rows]
