# Supplementary material for: Detection of SARS-CoV-2 Derived Small RNAs and Changes in Circulating Small RNAs Associated with COVID-19
Source: Viruses. 2021 Aug 11;13(8):1593. doi: 10.3390/v13081593 (PMC8402885; doi:10.3390/v13081593)
Supplement: Supplementary file 1 [file viruses-13-01593-s001.zip › Table S1_SARS_CoV2_reads.xlsx]

## Sheet: sum
		Name	Small RNAs	Annotated	Reads	Annotated
		severe	4633260	40	13646491	118
		mild	3282868	16	8410087	68
		negative	1804181	2	2451159	2
		severe rev	4633260	23	13646491	53
		mild rev	3282868	8	8410087	17
		negative rev	1804181	1	2451159	1
Name	Small RNAs	Annotated	Percentage	Ambiguously annotated	Percentage	Reads	Annotated	Percentage	Ambiguously annotated	Percentage
severe	4633260	40	0	0	0	13646491	118	0	0	0
mild	3282868	16	0	0	0	8410087	68	0	0	0
negative	1804181	2	0	0	0	2451159	2	0	0	0
Annotation	Count	Percentage	Perfect matches	%	1 mismatch	%
Annotated	118	0	40	0.339	78	0.661
#NAME?	118	1	40	0.339	78	0.661
Unannotated	13646373	1
Total	13646491	1

## Sheet: severe
Expression values	Name	Resource	Exact mature 5'	Mature 5'	Unique exact mature 5'	Unique mature 5'	Exact mature 3'	Mature 3'	Unique exact mature 3'	Unique mature 3'	Exact other	Other	Total
118	SARS_COV_2	SARS_COV_2	40	118	40	118	0	0	0	0	0	0	118
Small RNA	Length	Count	Name	Resource	Match type	Mismatches
CCTTCAATGGGGGATGT	17	20	SARS_COV_2	SARS_COV_2	Variant	1	1037/1059 nts	no human id
TAAGATGTGGTGCTT	15	7	SARS_COV_2	SARS_COV_2	Exact	0
ACTATTGAAGTGAAT	15	7	SARS_COV_2	SARS_COV_2	Exact	0
CCTTCAATGGGGAAT	15	5	SARS_COV_2	SARS_COV_2	Exact	0
ACCCTAAGAGGGGTGTA	17	5	SARS_COV_2	SARS_COV_2	Variant	1
CCTAATCAGGGGTATGC	17	5	SARS_COV_2	SARS_COV_2	Variant	1
CCTTCAAAGGGGAATGT	17	5	SARS_COV_2	SARS_COV_2	Variant	1
GCTTAAAAAGTGTAA	15	4	SARS_COV_2	SARS_COV_2	Exact	0
CACTAAAAGGGATTGTA	17	4	SARS_COV_2	SARS_COV_2	Variant	1
CGCATTGGGGCGCGATCA	18	4	SARS_COV_2	SARS_COV_2	Variant	1
TATACAGTTTCCTGT	15	3	SARS_COV_2	SARS_COV_2	Exact	0
ATTGCCTTGGTGATA	15	3	SARS_COV_2	SARS_COV_2	Exact	0
CAGATTCAACTGGCA	15	3	SARS_COV_2	SARS_COV_2	Exact	0
ACCATACAGGTGTTG	15	3	SARS_COV_2	SARS_COV_2	Exact	0
CCTTCGATGGGGAATGT	17	3	SARS_COV_2	SARS_COV_2	Variant	1
CTTCTTGCAGAGGATAA	17	3	SARS_COV_2	SARS_COV_2	Variant	1
CCTTCAATGGGGGATGTCC	19	3	SARS_COV_2	SARS_COV_2	Variant	1
ACCCTTAAGGGTGTA	15	2	SARS_COV_2	SARS_COV_2	Exact	0
CCTTCAAGGGGGAATGT	17	2	SARS_COV_2	SARS_COV_2	Variant	1
CCTTCAATGGGGAAAGT	17	2	SARS_COV_2	SARS_COV_2	Variant	1
CCGCAGTAGGGGAACTT	17	2	SARS_COV_2	SARS_COV_2	Variant	1
TTTTGCTGAAAAAGCAT	17	2	SARS_COV_2	SARS_COV_2	Variant	1
CCTACAATGGGGAATGT	17	2	SARS_COV_2	SARS_COV_2	Variant	1
CAGATTTGCATCTGGTT	17	2	SARS_COV_2	SARS_COV_2	Variant	1
CTCATTCAAGGAGGACTTA	19	2	SARS_COV_2	SARS_COV_2	Variant	1
GTACGTGAAGGGCTGTC	17	1	SARS_COV_2	SARS_COV_2	Variant	1
CCTTGACCAGGGCTT	15	1	SARS_COV_2	SARS_COV_2	Exact	0
CACACACTGGGTTGTAA	17	1	SARS_COV_2	SARS_COV_2	Variant	1
CCTCATCAGGGGATGCCA	18	1	SARS_COV_2	SARS_COV_2	Variant	1
CAATCAAAGGGATTGTA	17	1	SARS_COV_2	SARS_COV_2	Variant	1
TTTCTTACAGAAAGATGC	18	1	SARS_COV_2	SARS_COV_2	Variant	1
CCTTCAATGGGGGATGTC	18	1	SARS_COV_2	SARS_COV_2	Variant	1
GAAGTTGCGAGAGACTTC	18	1	SARS_COV_2	SARS_COV_2	Variant	1
CACTAAGAGGGGGGTAT	17	1	SARS_COV_2	SARS_COV_2	Variant	1
CCACTAAGAGGGGTGTA	17	1	SARS_COV_2	SARS_COV_2	Variant	1
CCTTCAGTGGGGAATGT	17	1	SARS_COV_2	SARS_COV_2	Variant	1
GGTGCTTTGGACATA	15	1	SARS_COV_2	SARS_COV_2	Exact	0
ACCTTGTAAGGGTGTTG	17	1	SARS_COV_2	SARS_COV_2	Variant	1
ACCAAGCAAGAGGTC	15	1	SARS_COV_2	SARS_COV_2	Exact	0
CTTTGATTGGGGATTGT	17	1	SARS_COV_2	SARS_COV_2	Variant	1
	Mean	Sum
	16.625	118

## Sheet: mild
Expression values	Name	Resource	Exact mature 5'	Mature 5'	Unique exact mature 5'	Unique mature 5'	Exact mature 3'	Mature 3'	Unique exact mature 3'	Unique mature 3'	Exact other	Other	Total
68	SARS_COV_2	SARS_COV_2	11	68	11	68	0	0	0	0	0	0	68
Small RNA	Length	Count	Name	Resource	Match type	Mismatches
CCTTCAATGGGGGATGT	17	20	SARS_COV_2	SARS_COV_2	Variant	1	1037/1059 nts	no human id
CATATTCAGTGGATGGTTG	19	11	SARS_COV_2	SARS_COV_2	Variant	1	9584/ 9635 nts	no human id
CCCTCAATGGGGAATGT	17	8	SARS_COV_2	SARS_COV_2	Variant	1
CCTTCAATGGGGGATGTCC	19	7	SARS_COV_2	SARS_COV_2	Variant	1
CCTTCACTGGGGAATGT	17	5	SARS_COV_2	SARS_COV_2	Variant	1
CCTTCAATGGGGAAT	15	3	SARS_COV_2	SARS_COV_2	Exact	0
CGTTTTTAAACGGGTT	16	3	SARS_COV_2	SARS_COV_2	Exact	0
CACTATTAAGGGTTC	15	2	SARS_COV_2	SARS_COV_2	Exact	0
CCTTCATTGGGGAATGT	17	2	SARS_COV_2	SARS_COV_2	Variant	1
CACTCAAAGGGATTG	15	1	SARS_COV_2	SARS_COV_2	Exact	0
ACTTTTTCAGTGTTA	15	1	SARS_COV_2	SARS_COV_2	Exact	0
CTTTACTTAGGGGGTAT	17	1	SARS_COV_2	SARS_COV_2	Variant	1
TGCTCTACAAGATGC	15	1	SARS_COV_2	SARS_COV_2	Exact	0
CCTCCAATGGGGAATGT	17	1	SARS_COV_2	SARS_COV_2	Variant	1
TTATGTGATTCACTGTA	17	1	SARS_COV_2	SARS_COV_2	Variant	1
CCACTTACCCGGGTCTG	17	1	SARS_COV_2	SARS_COV_2	Variant	1
	Mean	Sum
	16.5625	68

## Sheet: neg
Expression values	Name	Resource	Exact mature 5'	Mature 5'	Unique exact mature 5'	Unique mature 5'	Exact mature 3'	Mature 3'	Unique exact mature 3'	Unique mature 3'	Exact other	Other	Total
2	SARS_COV_2	SARS_COV_2	0	2	0	2	0	0	0	0	0	0	2
Small RNA	Length	Count	Name	Resource	Match type	Mismatches
TACAAAAAAAAAAAAAAAAAAAAAAA	26	1	SARS_COV_2	SARS_COV_2	Variant	1		SON, many
ACTTTCATTGGTGATTG	17	1	SARS_COV_2	SARS_COV_2	Variant	1		ZBTB20

## Sheet: reads
CCTTCAATGGGGGATGT
TAAGATGTGGTGCTT
ACTATTGAAGTGAAT
CCTTCAATGGGGAAT
ACCCTAAGAGGGGTGTA
CCTAATCAGGGGTATGC
CCTTCAAAGGGGAATGT
GCTTAAAAAGTGTAA
CACTAAAAGGGATTGTA
CGCATTGGGGCGCGATCA
TATACAGTTTCCTGT
ATTGCCTTGGTGATA
CAGATTCAACTGGCA
ACCATACAGGTGTTG
CCTTCGATGGGGAATGT
CTTCTTGCAGAGGATAA
CCTTCAATGGGGGATGTCC
ACCCTTAAGGGTGTA
CCTTCAAGGGGGAATGT
CCTTCAATGGGGAAAGT
CCGCAGTAGGGGAACTT
TTTTGCTGAAAAAGCAT
CCTACAATGGGGAATGT
CAGATTTGCATCTGGTT
CTCATTCAAGGAGGACTTA
GTACGTGAAGGGCTGTC
CCTTGACCAGGGCTT
CACACACTGGGTTGTAA
CCTCATCAGGGGATGCCA
CAATCAAAGGGATTGTA
TTTCTTACAGAAAGATGC
CCTTCAATGGGGGATGTC
GAAGTTGCGAGAGACTTC
CACTAAGAGGGGGGTAT
CCACTAAGAGGGGTGTA
CCTTCAGTGGGGAATGT
GGTGCTTTGGACATA
ACCTTGTAAGGGTGTTG
ACCAAGCAAGAGGTC
CTTTGATTGGGGATTGT
CCTTCAATGGGGGATGT
CATATTCAGTGGATGGTTG
CCCTCAATGGGGAATGT
CCTTCAATGGGGGATGTCC
CCTTCACTGGGGAATGT
CCTTCAATGGGGAAT
CGTTTTTAAACGGGTT
CACTATTAAGGGTTC
CCTTCATTGGGGAATGT
CACTCAAAGGGATTG
ACTTTTTCAGTGTTA
CTTTACTTAGGGGGTAT
TGCTCTACAAGATGC
CCTCCAATGGGGAATGT
TTATGTGATTCACTGTA
CCACTTACCCGGGTCTG
TACAAAAAAAAAAAAAAAAAAAAAAA
ACTTTCATTGGTGATTG

## Sheet: severe rev
Expression values	Name	Resource	Exact mature 5'	Mature 5'	Unique exact mature 5'	Unique mature 5'	Exact mature 3'	Mature 3'	Unique exact mature 3'	Unique mature 3'	Exact other	Other	Total
53	SARS-CoV-2_rev	SARS-CoV-2_rev	29	53	29	53	0	0	0	0	0	0	53
Small RNA	Length	Count	Name	Resource	Match type	Mismatches	SARS-CoV2
AAATACTAGCTGATAATA	18	1	SARS-CoV-2_rev	SARS-CoV-2_rev	Variant	1
AACATCTCCGGATGAAC	17	1	SARS-CoV-2_rev	SARS-CoV-2_rev	Variant	1
ACAGCTGAGGTGATA	15	1	SARS-CoV-2_rev	SARS-CoV-2_rev	Exact	0
ACCTACAAGGTGGTT	15	10	SARS-CoV-2_rev	SARS-CoV-2_rev	Exact	0	12870 nts	CAMTA1 similarity
ACTCACTAAGAACACCT	17	1	SARS-CoV-2_rev	SARS-CoV-2_rev	Variant	1
ACTTAAAAGGGGAAAAT	17	1	SARS-CoV-2_rev	SARS-CoV-2_rev	Variant	1
ACTTTGTCAGGGTGATA	17	3	SARS-CoV-2_rev	SARS-CoV-2_rev	Variant	1
AGGGTTATCAACCCTCT	17	1	SARS-CoV-2_rev	SARS-CoV-2_rev	Variant	1
ATTCCACCGGTGATC	15	9	SARS-CoV-2_rev	SARS-CoV-2_rev	Exact	0	26723 nts	no human id
CAAAAGGTGTTTCCTTA	17	1	SARS-CoV-2_rev	SARS-CoV-2_rev	Variant	1
CATAGCAAATGGTAT	15	5	SARS-CoV-2_rev	SARS-CoV-2_rev	Exact	0
CCTATTCCTGTAGGCAT	17	1	SARS-CoV-2_rev	SARS-CoV-2_rev	Variant	1
CCTCATCTGGGGGGTAG	17	1	SARS-CoV-2_rev	SARS-CoV-2_rev	Variant	1
CCTTGTGCAGGGACATA	17	1	SARS-CoV-2_rev	SARS-CoV-2_rev	Variant	1
CTACAGTAAAGGATTTCA	18	3	SARS-CoV-2_rev	SARS-CoV-2_rev	Variant	1
CTTTTTAAAAGGTGTAC	17	2	SARS-CoV-2_rev	SARS-CoV-2_rev	Variant	1
GAGTACTCTGGACTA	15	1	SARS-CoV-2_rev	SARS-CoV-2_rev	Exact	0
GCACTAGAAAAAACTCT	17	1	SARS-CoV-2_rev	SARS-CoV-2_rev	Variant	1
TAAAGCATAAAGATA	15	2	SARS-CoV-2_rev	SARS-CoV-2_rev	Exact	0
TCAACAAAATCATCA	15	1	SARS-CoV-2_rev	SARS-CoV-2_rev	Exact	0
TCCTAGGTAGGAGAAAT	17	1	SARS-CoV-2_rev	SARS-CoV-2_rev	Variant	1
TTCTTAAAAGAGGGTCT	17	3	SARS-CoV-2_rev	SARS-CoV-2_rev	Variant	1
TTTACTAAGAAAAGATA	17	2	SARS-CoV-2_rev	SARS-CoV-2_rev	Variant	1
	Mean	Sum
	16.4783	53

## Sheet: mild rev
Expression values	Name	Resource	Exact mature 5'	Mature 5'	Unique exact mature 5'	Unique mature 5'	Exact mature 3'	Mature 3'	Unique exact mature 3'	Unique mature 3'	Exact other	Other	Total
17	SARS-CoV-2_rev	SARS-CoV-2_rev	2	17	2	17	0	0	0	0	0	0	17
Small RNA	Length	Count	Name	Resource	Match type	Mismatches
TTGTTGACAACTCCTAT	17	3	SARS-CoV-2_rev	SARS-CoV-2_rev	Variant	1
CGCTTGACTGGATTGTAA	18	3	SARS-CoV-2_rev	SARS-CoV-2_rev	Variant	1
CTTTCTTATGGATTGTAA	18	3	SARS-CoV-2_rev	SARS-CoV-2_rev	Variant	1
ACCTACAAGGTGGTT	15	2	SARS-CoV-2_rev	SARS-CoV-2_rev	Exact	0
ATATGCCAAAAGTGCAT	17	2	SARS-CoV-2_rev	SARS-CoV-2_rev	Variant	1
CAATGCTCATGGATTGTTG	19	2	SARS-CoV-2_rev	SARS-CoV-2_rev	Variant	1
GGCAACCTCATTGATGC	17	1	SARS-CoV-2_rev	SARS-CoV-2_rev	Variant	1
AAAATAATGGGGATCTCT	18	1	SARS-CoV-2_rev	SARS-CoV-2_rev	Variant	1
	Mean	Sum
	17.375	17

## Sheet: neg rev
Expression values	Name	Resource	Exact mature 5'	Mature 5'	Unique exact mature 5'	Unique mature 5'	Exact mature 3'	Mature 3'	Unique exact mature 3'	Unique mature 3'	Exact other	Other	Total
1	SARS-CoV-2_rev	SARS-CoV-2_rev	1	1	1	1	0	0	0	0	0	0	1
Small RNA	Length	Count	Name	Resource	Match type	Mismatches
AGGCAACCACTGTCT	15	1	SARS-CoV-2_rev	SARS-CoV-2_rev	Exact	0		ERCC excision repair 6 like
								MAPKBP1
